# Supplementary material for: Insights into intraspecific variation and genotyping of Ganoderma lingzhi through pan-mitogenome analysis
Source: IMA Fungus. 2026 Jun 3;17:e184941. doi: 10.3897/imafungus.17.184941 (PMC13254553; doi:10.3897/imafungus.17.184941)
Supplement: Supplementary material 1 — Supplementary tables [file imafungus-17-e184941-s001.xlsx]

## Sheet: TableS1
Table S1 Collection and assembly details of Ganoderma samples.
Sample id	Accession number	Originally reported name (as provided by seller/collection)	Molecularly identified name (based on nrRNAs/mtDNA)	GetOrganelle assembly	Collection site/Data source
L01	PX713229	G. tsugae	G. lingzhi	2 circular sequences	Strain Bank, College of Agricultural, Ludong University
L02	PX713230	G. lingzhi	G. lingzhi	2 circular sequences	Strain Bank, College of Agricultural, Ludong University
L03	PX713231	G. lingzhi	G. lingzhi	2 circular sequences	Strain Bank, College of Agricultural, Ludong University
L04	PX713232	G. lingzhi	G. lingzhi	2 circular sequences	Strain Bank, College of Agricultural, Ludong University
L05	PX713233	G. lingzhi	G. lingzhi	1 circular sequence	Strain Bank, College of Agricultural, Ludong University
L06	PX713234	G. lingzhi	G. lingzhi	1 circular sequence	Strain Bank, College of Agricultural, Ludong University
L07	PX713235	G. lingzhi	G. lingzhi	2 circular sequences	Strain Bank, College of Agricultural, Ludong University
L08	PX713236	G. lingzhi	G. lingzhi	2 circular sequences	Strain Bank, College of Agricultural, Ludong University
L09	PX713237	G. lingzhi	G. lingzhi	2 circular sequences	Strain Bank, College of Agricultural, Ludong University
L10	PX713238	G. lingzhi	G. lingzhi	1 circular sequence	Strain Bank, College of Agricultural, Ludong University
L12	PX713239	G. lingzhi	G. lingzhi	2 circular sequences	Strain Bank, College of Agricultural, Ludong University
L13	PX713240	G. lingzhi	G. lingzhi	2 circular sequences	Strain Bank, College of Agricultural, Ludong University
L14	PX713241	G. lingzhi	G. lingzhi	2 circular sequences	Strain Bank, College of Agricultural, Ludong University
L15	PX713242	G. lingzhi	G. lingzhi	2 circular sequences	Strain Bank, College of Agricultural, Ludong University
L17	PX713243	G. lingzhi	G. lingzhi	2 circular sequences	Strain Bank, College of Agricultural, Ludong University
L19	PX713244	G. lingzhi	G. lingzhi	1 circular sequence	China Forestry Culture Collection Center (CFCC)
L20	PX713245	G. lingzhi	G. lingzhi	2 circular sequences	CFCC
L21	PX713246	G. lingzhi	G. lingzhi	2 circular sequences	CFCC
L22	PX713247	G. lingzhi	G. lingzhi	2 circular sequences	CFCC
L23	PX713248	G. lingzhi	G. lingzhi	1 circular sequence	CFCC
L24	PX713249	G. lingzhi	G. lingzhi	2 circular sequences	CFCC
L25	PX713250	G. lingzhi	G. lingzhi	1 circular sequence	CFCC
L26	PX713251	G. lingzhi	G. lingzhi	1 circular sequence	CFCC
L27	PX713252	G. lingzhi	G. lingzhi	2 circular sequences	CFCC
L28	PX713253	G. lingzhi	G. lingzhi	2 circular sequences	CFCC
L29	PX713254	G. lingzhi	G. lingzhi	2 circular sequences	CFCC
L30	PX713255	G. lingzhi	G. lingzhi	1 circular sequence	CFCC
L31	PX713256	G. lingzhi	G. lingzhi	2 circular sequences	CFCC
L32	PX713257	G. lingzhi	G. lingzhi	2 circular sequences	Jiangdu Tianda Edible Fungus Research Institute
L33	PX713258	G. oregonense	G. lingzhi	2 circular sequences	Jiangdu Tianda Edible Fungus Research Institute
L34	PX713259	G. lingzhi	G. lingzhi	2 circular sequences	Jiangdu Tianda Edible Fungus Research Institute
L37	PX713260	G. lingzhi	G. lingzhi	2 circular sequences	Jiangdu Tianda Edible Fungus Research Institute
L47	PX713261	G. lingzhi	G. lingzhi	2 circular sequences	Grower (Henan Province, China)
L49	PX713262	G. lingzhi	G. lingzhi	2 circular sequences	Grower (Henan Province, China)
L50	PX713263	G. lingzhi	G. lingzhi	2 circular sequences	Grower (Henan Province, China)
L51	PX713264	G. lingzhi	G. lingzhi	2 circular sequences	Grower (Henan Province, China)
L53	PX713265	G. lingzhi	G. lingzhi	1 circular sequence	Agricultural Culture Collection of China (ACCC)
L56	PX713266	G. lingzhi	G. lingzhi	2 circular sequences	ACCC
L57	PX713267	G. oregonense	G. lingzhi	2 circular sequences	ACCC
L60	PX713268	G. lingzhi	G. lingzhi	1 circular sequence	ACCC
L61	PX713269	G. lingzhi	G. lingzhi	2 circular sequences	ACCC
L62	PX713270	G. lingzhi	G. lingzhi	1 circular sequence	ACCC
L63	PX713271	G. lingzhi	G. lingzhi	2 circular sequences	ACCC
L64	PX713272	G. lingzhi	G. lingzhi	1 circular sequence	ACCC
L65	PX713273	G. lingzhi	G. lingzhi	1 circular sequence	ACCC
L66	PX713274	G. lingzhi	G. lingzhi	2 circular sequences	ACCC
L67	PX713275	G. lingzhi	G. lingzhi	2 circular sequences	Tai'an Academy of Agricultural Sciences, Shandong Province, China
L68	PX713276	G. lingzhi	G. lingzhi	2 circular sequences	Tai'an Academy of Agricultural Sciences, Shandong Province, China
L69	PX713277	G. lingzhi	G. lingzhi	2 circular sequences	Tai'an Academy of Agricultural Sciences, Shandong Province, China
L70	PX713278	G. lingzhi	G. lingzhi	2 circular sequences	Tai'an Academy of Agricultural Sciences, Shandong Province, China
L71	PX713279	G. lingzhi	G. lingzhi	2 circular sequences	Tai'an Academy of Agricultural Sciences, Shandong Province, China
L72	PX713280	G. lingzhi	G. lingzhi	2 circular sequences	Tai'an Academy of Agricultural Sciences, Shandong Province, China
L73	PX713281	G. lingzhi	G. lingzhi	1 circular sequence	Tai'an Academy of Agricultural Sciences, Shandong Province, China
L74	PX713282	G. lingzhi	G. lingzhi	1 circular sequence	Tai'an Academy of Agricultural Sciences, Shandong Province, China
L77	PX713283	G. lingzhi	G. lingzhi	2 circular sequences	China General Microbiological Culture Collection Center (CGMCC)
L78	PX713284	G. lingzhi	G. lingzhi	2 circular sequences	CGMCC
L84	PX713285	G. lingzhi	G. lingzhi	2 circular sequences	CGMCC
L85	PX713286	G. lingzhi	G. lingzhi	2 circular sequences	Hangzhou Huadan Agricultural Products Co., Ltd., Zhejiang Province, China
L86	PX713287	G. lingzhi	G. lingzhi	1 circular sequence	Hangzhou Huadan Agricultural Products Co., Ltd., Zhejiang Province, China
L87	PX713288	G. lingzhi	G. lingzhi	2 circular sequences	Hangzhou Huadan Agricultural Products Co., Ltd., Zhejiang Province, China
L88	PX713289	G. lingzhi	G. lingzhi	2 circular sequences	Hangzhou Huadan Agricultural Products Co., Ltd., Zhejiang Province, China
L89	PX713290	G. lingzhi	G. lingzhi	2 scaffold sequences	Hangzhou Huadan Agricultural Products Co., Ltd., Zhejiang Province, China
L90	PX713291	G. lingzhi	G. lingzhi	2 circular sequences	Hangzhou Huadan Agricultural Products Co., Ltd., Zhejiang Province, China
L91	PX713292	G. lingzhi	G. lingzhi	2 circular sequences	Hangzhou Huadan Agricultural Products Co., Ltd., Zhejiang Province, China
L92	PX713293	G. lingzhi	G. lingzhi	1 circular sequence	Hangzhou Huadan Agricultural Products Co., Ltd., Zhejiang Province, China
L93	PX713294	G. lingzhi	G. lingzhi	2 circular sequences	Grower (Zhejiang Province, China)
L94	PX713295	G. lingzhi	G. lingzhi	2 circular sequences	Grower (Zhejiang Province, China)
Z01	PX713326	G. lingzhi	G. lingzhi	2 circular sequences	Tai'an Academy of Agricultural Sciences, Shandong Province, China
Z02	PX713327	G. lingzhi	G. lingzhi	2 circular sequences	Sanming Edible Fungi Research Institute, Fujian Province, China
Z03	PX713328	G. lingzhi	G. lingzhi	1 circular sequence	Grower (Zhejiang Province, China)
Z05	PX713329	G. lingzhi	G. lingzhi	2 circular sequences	Zhumadian Academy of Agricultural Sciences, Henan Province, China
Z06	PX713330	G. lingzhi	G. lingzhi	2 circular sequences	Tai'an Academy of Agricultural Sciences, Shandong Province, China
Z07	PX713331	G. lingzhi	G. lingzhi	1 circular sequence	Institute of Soil and Fertilizer, Sichuan Academy of Agricultural Sciences, Sichuan Province, China
Z08	PX713332	G. lingzhi	G. lingzhi	2 circular sequences	Grower (Zhejiang Province, China)
Z09	PX713333	G. lingzhi	G. lingzhi	2 circular sequences	Grower (Zhejiang Province, China)
Z10	PX713334	G. lingzhi	G. lingzhi	2 circular sequences	Shanghai Academy of Agricultural Sciences, Shanghai Municipality, China
Z12	PX713335	G. lingzhi	G. lingzhi	2 circular sequences	Shandong Liangshan County Zhengda Fungal Industry Technology Development Center, Shandong Province, China
Z13	PX713336	G. lingzhi	G. lingzhi	2 circular sequences	Grower (Shandong Province, China)
Z14	PX713337	G. lingzhi	G. lingzhi	2 circular sequences	Tai'an Academy of Agricultural Sciences, Shandong Province, China
Z15	PX713338	G. oregonense	G. lingzhi	1 circular sequence	Sanming Edible Fungi Research Institute, Fujian Province, China
Z16	PX713339	G. lingzhi	G. lingzhi	2 circular sequences	Grower (Shandong Province, China)
Z17	PX713340	G. lingzhi	G. lingzhi	2 circular sequences	Institute of Soil and Fertilizer, Sichuan Academy of Agricultural Sciences, Sichuan Province, China
Z18	PX713341	G. lingzhi	G. lingzhi	2 circular sequences	Tai'an Academy of Agricultural Sciences, Shandong Province, China
Z19	PX713342	G. lingzhi	G. lingzhi	2 circular sequences	Grower (Anhui Province, China)
Z20	PX713343	G. lingzhi	G. lingzhi	1 circular sequence	Tai'an Academy of Agricultural Sciences, Shandong Province, China
Z21	PX713344	G. lingzhi	G. lingzhi	2 circular sequences	Fujian Academy of Agricultural Sciences, Fujian Province, China
Z22	PX713345	G. lingzhi	G. lingzhi	1 circular sequence	Institute of Soil and Fertilizer, Sichuan Academy of Agricultural Sciences, Sichuan Province, China
Z23	PX713346	G. lingzhi	G. lingzhi	2 circular sequences	Aba Prefecture Institute of Agricultural Science and Technology, Sichuan Province, China
Z24	PX713347	G. lingzhi	G. lingzhi	2 circular sequences	Tai'an Academy of Agricultural Sciences, Shandong Province, China
Z26	PX713348	G. lingzhi	G. lingzhi	2 circular sequences	Shandong Academy of Agricultural Sciences, Shandong Province, China
Z27	PX713349	G. lingzhi	G. lingzhi	2 circular sequences	Zhumadian Academy of Agricultural Sciences, Henan Province, China
Z28	PX713350	G. lingzhi	G. lingzhi	1 circular sequence	Fujian Academy of Agricultural Sciences, Fujian Province, China
Z29	PX713351	G. lingzhi	G. lingzhi	2 circular sequences	Zhumadian Academy of Agricultural Sciences, Henan Province, China
Z30	PX713352	G. lingzhi	G. lingzhi	2 circular sequences	Grower (Shandong Province, China)
Z31	PX713353	G. lingzhi	G. lingzhi	2 circular sequences	Grower (Shandong Province, China)
Z32	PX713354	G. sinense	G. lingzhi	2 circular sequences	Shandong Liangshan County Zhengda Fungal Industry Technology Development Center, Shandong Province, China
Z33	PX713355	G. sinense	G. lingzhi	2 circular sequences	Sichuan Edible Fungi Spawn Station, Sichuan Province, China
Z34	PX713356	G. lingzhi	G. lingzhi	2 circular sequences	Shandong Liangshan County Zhengda Fungal Industry Technology Development Center, Shandong Province, China
Z35	PX713357	G. lingzhi	G. lingzhi	2 circular sequences	Shandong Liangshan County Zhengda Fungal Industry Technology Development Center, Shandong Province, China
Z36	PX713358	G. lingzhi	G. lingzhi	2 circular sequences	Grower (Sichuan Province, China)
Z37	PX713359	G. lingzhi	G. lingzhi	1 circular sequence	Grower (Sichuan Province, China)
Z38	PX713360	G. lingzhi	G. lingzhi	2 circular sequences	Guangxi Academy of Agricultural Sciences, Guangxi Province, China
Z39	PX713361	G. lingzhi	G. lingzhi	1 circular sequence	Nanchong Lübao Fungal Industry Technology Co., Ltd., Sichuan Province, China
Z41	PX713362	G. lingzhi	G. lingzhi	2 circular sequences	Zhumadian Academy of Agricultural Sciences, Henan Province, China
Z42	PX713363	G. lingzhi	G. lingzhi	2 circular sequences	Shanghai Academy of Agricultural Sciences, Shanghai Municipality, China
Z43	PX713364	G. lingzhi	G. lingzhi	2 circular sequences	Grower (Sichuan Province, China)
Z44	PX713365	G. lingzhi	G. lingzhi	2 circular sequences	Institute of Soil and Fertilizer, Sichuan Academy of Agricultural Sciences, Sichuan Province, China
Z46	PX713366	G. lingzhi	G. lingzhi	2 circular sequences	Grower (Jilin Province, China)
Z47	PX713367	G. lingzhi	G. lingzhi	2 circular sequences	Grower (Guangdong Province, China)
Z48	PX713368	G. lingzhi	G. lingzhi	2 circular sequences	Shandong Academy of Agricultural Sciences, Shandong Province, China
Z51	PX713369	G. lingzhi	G. lingzhi	2 circular sequences	Mianyang Academy of Agricultural Sciences, Sichuan Province, China
Z52	PX713370	G. lingzhi	G. lingzhi	2 circular sequences	Shandong Academy of Agricultural Sciences, Shandong Province, China
Z53	PX713371	G. lingzhi	G. lingzhi	2 circular sequences	Grower (Jilin Province, China)
Z54	PX713372	G. lingzhi	G. lingzhi	2 circular sequences	Grower (Sichuan Province, China)
Z55	PX713373	G. lingzhi	G. lingzhi	1 circular sequence	Grower (Sichuan Province, China)
Z56	PX713374	G. lingzhi	G. lingzhi	1 circular sequence	Grower (Zhejiang Province, China)
Z58	PX713375	G. lingzhi	G. lingzhi	2 circular sequences	Deyang Edible Fungi Expert Center, Sichuan Province, China
Z59	PX713376	G. lingzhi	G. lingzhi	2 circular sequences	Deyang Edible Fungi Expert Center, Sichuan Province, China
Z60	PX713377	G. lingzhi	G. lingzhi	2 circular sequences	Grower (Zhejiang Province, China)
Z61	PX713378	G. lingzhi	G. lingzhi	2 circular sequences	Mianyang Academy of Agricultural Sciences, Sichuan Province, China
Z63	PX713379	G. lingzhi	G. lingzhi	2 circular sequences	Chengdu Academy of Agriculture and Forestry Sciences, Sichuan Province, China
Z64	PX713380	G. lingzhi	G. lingzhi	2 circular sequences	Guangxi Academy of Agricultural Sciences, Guangxi Province, China
Z65	PX713381	G. lingzhi	G. lingzhi	1 circular sequence	Grower (Zhejiang Province, China)
Z66	PX713382	G. lingzhi	G. lingzhi	2 circular sequences	Institute of Microbiology, Guangdong Academy of Sciences, Guangdong Province, China
Z67	PX713383	G. lingzhi	G. lingzhi	2 circular sequences	Tai'an Academy of Agricultural Sciences, Shandong Province, China
Z68	PX713384	G. lingzhi	G. lingzhi	2 circular sequences	Institute of Microbiology, Guangdong Academy of Sciences, Guangdong Province, China
Z69	PX713385	G. lingzhi	G. lingzhi	2 circular sequences	Chengdu Academy of Agriculture and Forestry Sciences, Sichuan Province, China
P01	PX713296	G. lingzhi	G. lingzhi	2 circular sequences	DRR087045
P02	PX713297	G. lingzhi	G. lingzhi	2 circular sequences	DRR087046
P03	PX713298	G. lingzhi	G. lingzhi	2 circular sequences	SRR15329772
P04	PX713299	G. lingzhi	G. lingzhi	1 circular sequence	SRR15329773
P05	PX713300	G. lingzhi	G. lingzhi	2 circular sequences	SRR15329774
P06	PX713301	G. lingzhi	G. lingzhi	1 circular sequence	SRR15329775
P07	PX713302	G. lingzhi	G. lingzhi	2 circular sequences	SRR15329776
P08	PX713303	G. lingzhi	G. lingzhi	1 circular sequence	SRR15329777
P09	PX713304	G. lingzhi	G. lingzhi	1 circular sequence	SRR15329778
P10	PX713305	G. lingzhi	G. lingzhi	2 circular sequences	SRR15329779
P11	PX713306	G. lingzhi	G. lingzhi	2 circular sequences	SRR15329780
P12	PX713307	G. lingzhi	G. lingzhi	2 circular sequences	SRR15329781
P13	PX713308	G. lingzhi	G. lingzhi	2 circular sequences	SRR15329783
P14	PX713309	G. lingzhi	G. lingzhi	2 circular sequences	SRR15329784
P15	PX713310	G. lingzhi	G. lingzhi	2 circular sequences	SRR15329785
P16	PX713311	G. lingzhi	G. lingzhi	2 circular sequences	SRR15329786
P17	PX713312	G. lingzhi	G. lingzhi	1 circular sequence	SRR15329787
P18	PX713313	G. lingzhi	G. lingzhi	2 circular sequences	SRR15329788
P19	PX713314	G. lingzhi	G. lingzhi	2 circular sequences	SRR15329789
P20	PX713315	G. lingzhi	G. lingzhi	2 circular sequences	SRR15329790
P21	PX713316	G. lingzhi	G. lingzhi	2 circular sequences	SRR16605591
P22	PX713317	G. lingzhi	G. lingzhi	2 circular sequences	SRR17595711
P23	PX713318	G. lingzhi	G. lingzhi	2 circular sequences	SRR19350612
P24	PX713319	G. lingzhi	G. lingzhi	2 circular sequences	SRR22226939
P25	PX713320	G. lingzhi	G. lingzhi	2 circular sequences	SRR25208127
P26	PX713321	G. lingzhi	G. lingzhi	2 circular sequences	SRR25208174
P27	PX713322	G. lingzhi	G. lingzhi	1 circular sequence	SRR25208175
P28	PX713323	G. lingzhi	G. lingzhi	2 circular sequences	SRR25208176
P29	PX713324	G. lingzhi	G. lingzhi	2 circular sequences	SRR25299243
P30	PX713325	G. lingzhi	G. lingzhi	2 scaffold sequences	SRR25605478
L11	PX705422	G. oregonense	G. oregonense	6 circular sequences	Strain Bank, College of Agricultural, Ludong University
L18	PX705423	G. oregonense	G. oregonense	6 circular sequences	China Forestry Culture Collection Center (CFCC)
L35	PX705424	G. sinense	G. sinense	2 circular sequences	Jiangdu Tianda Edible Fungus Research Institute
L36	PX705425	G. lingzhi	G. oregonense	6 circular sequences	Jiangdu Tianda Edible Fungus Research Institute
L39	PX705426	Ganoderma sp.	Ganoderma sp.	2 circular sequences	Microbial Culture Collection Center, Guangdong Institute of Microbiology
L40	PX705427	G. gibbosum	G. gibbosum	3 circular sequences	Microbial Culture Collection Center, Guangdong Institute of Microbiology
L42	PX705428	G. lingzhi	Ganoderma sp.	2 circular sequences	China Pharmaceutical Culture Collection Center
L43	PX705429	G. lingzhi	Ganoderma sp.	2 circular sequences	China Pharmaceutical Culture Collection Center
L45	PX705430	G. lingzhi	G. oregonense	6 circular sequences	Grower (Shandong Province, China)
L46	PX705431	G. lingzhi	G. oregonense	6 circular sequences	Grower (Shandong Province, China)
L48	PX705432	G. lingzhi	G. oregonense	1 scaffold sequence	Grower (Henan Province, China)
L52	PX705433	G. lingzhi	Ganoderma sp.	2 circular sequences	Agricultural Culture Collection of China (ACCC)
L58	PX705434	G. lingzhi	G. sinense	1 circular sequence	ACCC
L59	PX705435	G. lingzhi	Ganoderma sp.	2 circular sequences	ACCC
L75	PX705436	G. oregonense	G. oregonense	No results	Grower (Fujian Province, China)
L80	PX705437	G. lingzhi	G. steyaertianum	2 circular sequences	CGMCC
L83	PX705438	G. weberianum	Ganoderma sp.	1 circular sequence	CGMCC
L98	PX705439	G. steyaertianum	G. steyaertianum	2 circular sequences	CGMCC
Z04	PX705440	G. lingzhi	G. oregonense	6 circular sequences	Tai'an Academy of Agricultural Sciences, Shandong Province, China
Z11	PX705441	G. lingzhi	G. resinaceum	2 circular sequences	Grower (Zhejiang Province, China)
Z40	PX705442	G. oregonense	G. oregonense	1 scaffold sequence	Chengdu Academy of Agriculture and Forestry Sciences, Sichuan Province, China
Z45	PX705443	G. oregonense	G. oregonense	6 circular sequences	Grower (Sichuan Province, China)
Z49	PX705444	G. lingzhi	Ganoderma sp.	2 circular sequences	Fujian Academy of Agricultural Sciences, Fujian Province, China
Z62	PX705445	G. sinense	G. sinense	2 circular sequences	Hainan Academy of Forestry, Hainan Province, China

## Sheet: TableS2
Table S2 Mitochondrial genomes downloaded from GenBank and their accession numbers used for phylogenetic analysis.
Organism	Accession number	Comment
Ganoderma sinense	OP453745
Ganoderma sinense	PQ301463
Ganoderma sinense	NC_022933.1
Ganoderma sinense	PV230469
Ganoderma subamboinense	NC_060422.1
Ganoderma resinaceum	PP780022
Ganoderma weberianum	NC_085596.1
Ganoderma tsugae	NC_037936.1
Ganoderma leucocontextum	PP212909
Ganoderma leucocontextum	NC_037937.1
Ganoderma leucocontextum	PP790945
Ganoderma applanatum	NC_027188.1
Ganoderma calidophilum	NC_037938.1
Ganoderma meredithae	NC_026782.1
Ganoderma multipileum	NC_061293.1
Ganoderma pseudoferreum	PP778499
Ganoderma flexipes	NC_068513.1
Ganoderma shanxiense	PV867420
Perenniporia subacida	NC_086786.1	Outgroups
Trametes betulina	NC_086787.1	Outgroups

## Sheet: TableS3
Table S3 The presence/absence of mitochondrial introns of 157 G. lingzhi samples.
Note. "+" means intron presence, "-" means intron absence.
Intron_ID	Haplotypes	cobP429	cox1P212	cox1P240	cox1P276	cox1P709	cox1P731	cox1P867	cox1P894	cox1S926	cox1P1057	cox1P1305	cox2P228	cox3P640	nad4P626	nad5P324	nad5P426	rnLP1767	rnLP2491	rnLP2831	rnSP879
L06	MtHap-GL01	-	-	-	-	-	+	-	+	-	+	+	+	-	-	-	+	-	+	-	-
L10	MtHap-GL01	-	-	-	-	-	+	-	+	-	+	+	+	-	-	-	+	-	+	-	-
L25	MtHap-GL01	-	-	-	-	-	+	-	+	-	+	+	+	-	-	-	+	-	+	-	-
L26	MtHap-GL01	-	-	-	-	-	+	-	+	-	+	+	+	-	-	-	+	-	+	-	-
L64	MtHap-GL01	-	-	-	-	-	+	-	+	-	+	+	+	-	-	-	+	-	+	-	-
L65	MtHap-GL01	-	-	-	-	-	+	-	+	-	+	+	+	-	-	-	+	-	+	-	-
L73	MtHap-GL01	-	-	-	-	-	+	-	+	-	+	+	+	-	-	-	+	-	+	-	-
L74	MtHap-GL01	-	-	-	-	-	+	-	+	-	+	+	+	-	-	-	+	-	+	-	-
L86	MtHap-GL01	-	-	-	-	-	+	-	+	-	+	+	+	-	-	-	+	-	+	-	-
L92	MtHap-GL01	-	-	-	-	-	+	-	+	-	+	+	+	-	-	-	+	-	+	-	-
P05	MtHap-GL01	-	-	-	-	-	+	-	+	-	+	+	+	-	-	-	+	-	+	-	-
P07	MtHap-GL01	-	-	-	-	-	+	-	+	-	+	+	+	-	-	-	+	-	+	-	-
P08	MtHap-GL01	-	-	-	-	-	+	-	+	-	+	+	+	-	-	-	+	-	+	-	-
P09	MtHap-GL01	-	-	-	-	-	+	-	+	-	+	+	+	-	-	-	+	-	+	-	-
P17	MtHap-GL01	-	-	-	-	-	+	-	+	-	+	+	+	-	-	-	+	-	+	-	-
P27	MtHap-GL01	-	-	-	-	-	+	-	+	-	+	+	+	-	-	-	+	-	+	-	-
Z20	MtHap-GL01	-	-	-	-	-	+	-	+	-	+	+	+	-	-	-	+	-	+	-	-
Z39	MtHap-GL01	-	-	-	-	-	+	-	+	-	+	+	+	-	-	-	+	-	+	-	-
Z55	MtHap-GL01	-	-	-	-	-	+	-	+	-	+	+	+	-	-	-	+	-	+	-	-
Z65	MtHap-GL01	-	-	-	-	-	+	-	+	-	+	+	+	-	-	-	+	-	+	-	-
L05	MtHap-GL02	-	-	-	-	-	+	-	+	-	+	+	+	-	-	+	+	+	+	-	+
L19	MtHap-GL02	-	-	-	-	-	+	-	+	-	+	+	+	-	-	+	+	+	+	-	+
L53	MtHap-GL02	-	-	-	-	-	+	-	+	-	+	+	+	-	-	+	+	+	+	-	+
L60	MtHap-GL02	-	-	-	-	-	+	-	+	-	+	+	+	-	-	+	+	+	+	-	+
L62	MtHap-GL02	-	-	-	-	-	+	-	+	-	+	+	+	-	-	+	+	+	+	-	+
L30	MtHap-GL03	-	-	+	-	-	+	-	+	-	+	+	+	-	-	-	+	-	+	-	-
Z15	MtHap-GL03	-	-	+	-	-	+	-	+	-	+	+	+	-	-	-	+	-	+	-	-
Z28	MtHap-GL03	-	-	+	-	-	+	-	+	-	+	+	+	-	-	-	+	-	+	-	-
P30	MtHap-GL04	-	-	+	-	-	+	-	+	-	+	+	+	-	+	-	+	-	+	-	+
L23	MtHap-GL05	-	-	+	-	-	+	-	+	-	+	+	+	+	-	+	+	-	+	-	+
Z03	MtHap-GL05	-	-	+	-	-	+	-	+	-	+	+	+	+	-	+	+	-	+	-	+
Z07	MtHap-GL05	-	-	+	-	-	+	-	+	-	+	+	+	+	-	+	+	-	+	-	+
Z22	MtHap-GL05	-	-	+	-	-	+	-	+	-	+	+	+	+	-	+	+	-	+	-	+
Z56	MtHap-GL05	-	-	+	-	-	+	-	+	-	+	+	+	+	-	+	+	-	+	-	+
L02	MtHap-GL06	-	+	-	+	+	-	+	-	-	-	+	+	-	+	-	+	-	-	-	-
L13	MtHap-GL06	-	+	-	+	+	-	+	-	-	-	+	+	-	+	-	+	-	-	-	-
L15	MtHap-GL06	-	+	-	+	+	-	+	-	-	-	+	+	-	+	-	+	-	-	-	-
L47	MtHap-GL06	-	+	-	+	+	-	+	-	-	-	+	+	-	+	-	+	-	-	-	-
L49	MtHap-GL06	-	+	-	+	+	-	+	-	-	-	+	+	-	+	-	+	-	-	-	-
L50	MtHap-GL06	-	+	-	+	+	-	+	-	-	-	+	+	-	+	-	+	-	-	-	-
L51	MtHap-GL06	-	+	-	+	+	-	+	-	-	-	+	+	-	+	-	+	-	-	-	-
L68	MtHap-GL06	-	+	-	+	+	-	+	-	-	-	+	+	-	+	-	+	-	-	-	-
L69	MtHap-GL06	-	+	-	+	+	-	+	-	-	-	+	+	-	+	-	+	-	-	-	-
L71	MtHap-GL06	-	+	-	+	+	-	+	-	-	-	+	+	-	+	-	+	-	-	-	-
L72	MtHap-GL06	-	+	-	+	+	-	+	-	-	-	+	+	-	+	-	+	-	-	-	-
L85	MtHap-GL06	-	+	-	+	+	-	+	-	-	-	+	+	-	+	-	+	-	-	-	-
L88	MtHap-GL06	-	+	-	+	+	-	+	-	-	-	+	+	-	+	-	+	-	-	-	-
P10	MtHap-GL06	-	+	-	+	+	-	+	-	-	-	+	+	-	+	-	+	-	-	-	-
Z05	MtHap-GL06	-	+	-	+	+	-	+	-	-	-	+	+	-	+	-	+	-	-	-	-
Z13	MtHap-GL06	-	+	-	+	+	-	+	-	-	-	+	+	-	+	-	+	-	-	-	-
Z14	MtHap-GL06	-	+	-	+	+	-	+	-	-	-	+	+	-	+	-	+	-	-	-	-
Z27	MtHap-GL06	-	+	-	+	+	-	+	-	-	-	+	+	-	+	-	+	-	-	-	-
Z32	MtHap-GL06	-	+	-	+	+	-	+	-	-	-	+	+	-	+	-	+	-	-	-	-
Z35	MtHap-GL06	-	+	-	+	+	-	+	-	-	-	+	+	-	+	-	+	-	-	-	-
Z36	MtHap-GL06	-	+	-	+	+	-	+	-	-	-	+	+	-	+	-	+	-	-	-	-
Z42	MtHap-GL06	-	+	-	+	+	-	+	-	-	-	+	+	-	+	-	+	-	-	-	-
Z52	MtHap-GL06	-	+	-	+	+	-	+	-	-	-	+	+	-	+	-	+	-	-	-	-
Z53	MtHap-GL06	-	+	-	+	+	-	+	-	-	-	+	+	-	+	-	+	-	-	-	-
Z23	MtHap-GL07	-	+	-	+	+	-	+	-	-	-	+	+	-	+	-	+	-	-	+	+
Z33	MtHap-GL07	-	+	-	+	+	-	+	-	-	-	+	+	-	+	-	+	-	-	+	+
Z66	MtHap-GL07	-	+	-	+	+	-	+	-	-	-	+	+	-	+	-	+	-	-	+	+
P01	MtHap-GL08	-	+	-	+	+	-	+	-	-	-	+	+	-	+	-	+	+	-	-	+
P02	MtHap-GL08	-	+	-	+	+	-	+	-	-	-	+	+	-	+	-	+	+	-	-	+
Z54	MtHap-GL09	-	+	-	+	+	-	+	-	-	-	+	+	-	+	+	+	-	-	-	+
L12	MtHap-GL10	-	+	-	+	+	-	+	-	-	-	+	+	-	+	+	+	-	-	+	+
L33	MtHap-GL10	-	+	-	+	+	-	+	-	-	-	+	+	-	+	+	+	-	-	+	+
L37	MtHap-GL10	-	+	-	+	+	-	+	-	-	-	+	+	-	+	+	+	-	-	+	+
L57	MtHap-GL10	-	+	-	+	+	-	+	-	-	-	+	+	-	+	+	+	-	-	+	+
P14	MtHap-GL10	-	+	-	+	+	-	+	-	-	-	+	+	-	+	+	+	-	-	+	+
P16	MtHap-GL10	-	+	-	+	+	-	+	-	-	-	+	+	-	+	+	+	-	-	+	+
Z43	MtHap-GL10	-	+	-	+	+	-	+	-	-	-	+	+	-	+	+	+	-	-	+	+
L09	MtHap-GL11	-	+	-	+	+	-	+	-	-	-	+	+	-	+	+	+	+	-	-	+
L14	MtHap-GL11	-	+	-	+	+	-	+	-	-	-	+	+	-	+	+	+	+	-	-	+
L78	MtHap-GL11	-	+	-	+	+	-	+	-	-	-	+	+	-	+	+	+	+	-	-	+
P06	MtHap-GL11	-	+	-	+	+	-	+	-	-	-	+	+	-	+	+	+	+	-	-	+
P13	MtHap-GL11	-	+	-	+	+	-	+	-	-	-	+	+	-	+	+	+	+	-	-	+
P19	MtHap-GL11	-	+	-	+	+	-	+	-	-	-	+	+	-	+	+	+	+	-	-	+
P20	MtHap-GL11	-	+	-	+	+	-	+	-	-	-	+	+	-	+	+	+	+	-	-	+
Z48	MtHap-GL11	-	+	-	+	+	-	+	-	-	-	+	+	-	+	+	+	+	-	-	+
Z51	MtHap-GL11	-	+	-	+	+	-	+	-	-	-	+	+	-	+	+	+	+	-	-	+
Z63	MtHap-GL11	-	+	-	+	+	-	+	-	-	-	+	+	-	+	+	+	+	-	-	+
Z44	MtHap-GL12	-	+	-	+	+	-	+	-	-	-	+	+	+	+	-	+	-	-	-	-
Z67	MtHap-GL12	-	+	-	+	+	-	+	-	-	-	+	+	+	+	-	+	-	-	-	-
Z68	MtHap-GL12	-	+	-	+	+	-	+	-	-	-	+	+	+	+	-	+	-	-	-	-
Z69	MtHap-GL13	-	+	-	+	+	-	+	-	-	-	+	+	+	+	+	+	-	-	+	-
Z09	MtHap-GL14	-	+	-	+	+	-	+	-	+	-	+	+	-	+	-	+	-	-	-	-
L84	MtHap-GL15	-	+	-	+	+	-	+	-	+	-	+	+	-	+	+	+	-	-	-	+
L63	MtHap-GL16	-	+	-	+	+	-	+	-	+	-	+	+	+	+	+	+	-	-	-	+
Z16	MtHap-GL16	-	+	-	+	+	-	+	-	+	-	+	+	+	+	+	+	-	-	-	+
Z21	MtHap-GL16	-	+	-	+	+	-	+	-	+	-	+	+	+	+	+	+	-	-	-	+
Z26	MtHap-GL16	-	+	-	+	+	-	+	-	+	-	+	+	+	+	+	+	-	-	-	+
Z29	MtHap-GL16	-	+	-	+	+	-	+	-	+	-	+	+	+	+	+	+	-	-	-	+
L01	MtHap-GL17	-	+	-	+	+	-	+	-	+	-	+	+	+	+	+	+	+	-	-	+
L28	MtHap-GL17	-	+	-	+	+	-	+	-	+	-	+	+	+	+	+	+	+	-	-	+
L94	MtHap-GL17	-	+	-	+	+	-	+	-	+	-	+	+	+	+	+	+	+	-	-	+
Z06	MtHap-GL17	-	+	-	+	+	-	+	-	+	-	+	+	+	+	+	+	+	-	-	+
Z17	MtHap-GL17	-	+	-	+	+	-	+	-	+	-	+	+	+	+	+	+	+	-	-	+
L04	MtHap-GL18	-	+	-	+	+	-	+	-	+	-	+	+	+	+	+	+	+	-	+	+
L21	MtHap-GL18	-	+	-	+	+	-	+	-	+	-	+	+	+	+	+	+	+	-	+	+
L24	MtHap-GL18	-	+	-	+	+	-	+	-	+	-	+	+	+	+	+	+	+	-	+	+
L29	MtHap-GL18	-	+	-	+	+	-	+	-	+	-	+	+	+	+	+	+	+	-	+	+
L56	MtHap-GL18	-	+	-	+	+	-	+	-	+	-	+	+	+	+	+	+	+	-	+	+
L66	MtHap-GL18	-	+	-	+	+	-	+	-	+	-	+	+	+	+	+	+	+	-	+	+
L93	MtHap-GL18	-	+	-	+	+	-	+	-	+	-	+	+	+	+	+	+	+	-	+	+
P11	MtHap-GL18	-	+	-	+	+	-	+	-	+	-	+	+	+	+	+	+	+	-	+	+
P12	MtHap-GL18	-	+	-	+	+	-	+	-	+	-	+	+	+	+	+	+	+	-	+	+
P18	MtHap-GL18	-	+	-	+	+	-	+	-	+	-	+	+	+	+	+	+	+	-	+	+
P28	MtHap-GL18	-	+	-	+	+	-	+	-	+	-	+	+	+	+	+	+	+	-	+	+
Z34	MtHap-GL18	-	+	-	+	+	-	+	-	+	-	+	+	+	+	+	+	+	-	+	+
Z38	MtHap-GL18	-	+	-	+	+	-	+	-	+	-	+	+	+	+	+	+	+	-	+	+
Z41	MtHap-GL18	-	+	-	+	+	-	+	-	+	-	+	+	+	+	+	+	+	-	+	+
Z47	MtHap-GL18	-	+	-	+	+	-	+	-	+	-	+	+	+	+	+	+	+	-	+	+
Z64	MtHap-GL18	-	+	-	+	+	-	+	-	+	-	+	+	+	+	+	+	+	-	+	+
L67	MtHap-GL19	-	+	+	-	-	+	-	+	-	+	+	+	-	+	-	+	+	+	-	-
L91	MtHap-GL19	-	+	+	-	-	+	-	+	-	+	+	+	-	+	-	+	+	+	-	-
P03	MtHap-GL19	-	+	+	-	-	+	-	+	-	+	+	+	-	+	-	+	+	+	-	-
P23	MtHap-GL19	-	+	+	-	-	+	-	+	-	+	+	+	-	+	-	+	+	+	-	-
P25	MtHap-GL19	-	+	+	-	-	+	-	+	-	+	+	+	-	+	-	+	+	+	-	-
Z08	MtHap-GL19	-	+	+	-	-	+	-	+	-	+	+	+	-	+	-	+	+	+	-	-
Z10	MtHap-GL19	-	+	+	-	-	+	-	+	-	+	+	+	-	+	-	+	+	+	-	-
Z12	MtHap-GL19	-	+	+	-	-	+	-	+	-	+	+	+	-	+	-	+	+	+	-	-
Z24	MtHap-GL19	-	+	+	-	-	+	-	+	-	+	+	+	-	+	-	+	+	+	-	-
Z31	MtHap-GL19	-	+	+	-	-	+	-	+	-	+	+	+	-	+	-	+	+	+	-	-
Z61	MtHap-GL19	-	+	+	-	-	+	-	+	-	+	+	+	-	+	-	+	+	+	-	-
Z46	MtHap-GL20	-	+	+	-	-	+	-	+	-	+	+	+	-	+	+	+	-	-	+	+
L87	MtHap-GL21	-	+	+	-	-	+	-	+	-	+	+	+	-	+	+	+	-	+	-	+
P26	MtHap-GL21	-	+	+	-	-	+	-	+	-	+	+	+	-	+	+	+	-	+	-	+
L27	MtHap-GL22	-	+	+	-	-	+	-	+	-	+	+	+	+	+	-	+	-	-	-	-
Z37	MtHap-GL23	-	+	+	+	-	+	-	+	-	+	+	+	+	-	+	+	+	+	-	+
P22	MtHap-GL24	-	+	+	+	+	-	+	-	-	-	+	+	+	+	+	+	+	-	-	+
P24	MtHap-GL24	-	+	+	+	+	-	+	-	-	-	+	+	+	+	+	+	+	-	-	+
Z60	MtHap-GL25	-	+	+	+	+	-	+	-	+	-	+	+	+	+	+	+	-	-	-	+
L61	MtHap-GL26	-	+	+	+	+	-	+	-	+	-	+	+	+	+	+	+	+	-	-	+
P21	MtHap-GL26	-	+	+	+	+	-	+	-	+	-	+	+	+	+	+	+	+	-	-	+
L22	MtHap-GL27	-	+	+	+	+	-	+	-	+	-	+	+	+	+	+	+	+	-	+	+
L31	MtHap-GL27	-	+	+	+	+	-	+	-	+	-	+	+	+	+	+	+	+	-	+	+
P29	MtHap-GL28	+	+	-	+	+	-	+	-	-	-	+	+	+	+	+	+	+	-	-	+
L03	MtHap-GL29	+	+	+	+	+	-	+	-	+	-	+	+	+	+	+	+	+	-	-	+
L07	MtHap-GL29	+	+	+	+	+	-	+	-	+	-	+	+	+	+	+	+	+	-	-	+
L08	MtHap-GL29	+	+	+	+	+	-	+	-	+	-	+	+	+	+	+	+	+	-	-	+
L17	MtHap-GL29	+	+	+	+	+	-	+	-	+	-	+	+	+	+	+	+	+	-	-	+
L20	MtHap-GL29	+	+	+	+	+	-	+	-	+	-	+	+	+	+	+	+	+	-	-	+
L32	MtHap-GL29	+	+	+	+	+	-	+	-	+	-	+	+	+	+	+	+	+	-	-	+
L34	MtHap-GL29	+	+	+	+	+	-	+	-	+	-	+	+	+	+	+	+	+	-	-	+
L70	MtHap-GL29	+	+	+	+	+	-	+	-	+	-	+	+	+	+	+	+	+	-	-	+
L77	MtHap-GL29	+	+	+	+	+	-	+	-	+	-	+	+	+	+	+	+	+	-	-	+
L90	MtHap-GL29	+	+	+	+	+	-	+	-	+	-	+	+	+	+	+	+	+	-	-	+
P04	MtHap-GL29	+	+	+	+	+	-	+	-	+	-	+	+	+	+	+	+	+	-	-	+
P15	MtHap-GL29	+	+	+	+	+	-	+	-	+	-	+	+	+	+	+	+	+	-	-	+
Z01	MtHap-GL29	+	+	+	+	+	-	+	-	+	-	+	+	+	+	+	+	+	-	-	+
Z02	MtHap-GL29	+	+	+	+	+	-	+	-	+	-	+	+	+	+	+	+	+	-	-	+
Z18	MtHap-GL29	+	+	+	+	+	-	+	-	+	-	+	+	+	+	+	+	+	-	-	+
Z19	MtHap-GL29	+	+	+	+	+	-	+	-	+	-	+	+	+	+	+	+	+	-	-	+
Z30	MtHap-GL29	+	+	+	+	+	-	+	-	+	-	+	+	+	+	+	+	+	-	-	+
L89	MtHap-GL29	+	+	+	+	+	-	+	-	+	-	+	+	+	+	+	+	+	-	-	+
Z58	MtHap-GL30	+	+	+	+	+	-	+	-	+	-	+	+	+	+	+	+	+	-	+	+
Z59	MtHap-GL30	+	+	+	+	+	-	+	-	+	-	+	+	+	+	+	+	+	-	+	+

## Sheet: TableS4
Table S4 Annotation statistics of the Ganoderma mitogenome.
Sample id	Sequence length (bp)	Core PCGs	rRNA gene	tRNA gene	Other genes	Total genes	CDS exon length	CDS Intron length	rRNA exon length	rRNA Intron length	tRNA Length	Coding region length	Other Region length	Intron region length	Repeat length
L01	60637	15	2	23	46	86	13712	13751	4932	2917	1745	20389	23580	16668	467
L02	53346	15	2	23	36	76	13709	9690	4622	0	1745	20076	23580	9690	467
L03	63100	15	2	23	52	92	13561	16204	4932	2917	1745	20238	23741	19121	476
L04	65881	15	2	23	52	92	13712	13751	4915	8176	1745	20372	23582	21927	629
L05	53733	15	2	24	38	79	13708	8385	4933	4064	1827	20468	20816	12449	304
L06	49235	15	2	24	32	73	13707	7123	4623	1147	1827	20157	20808	8270	350
L07	63100	15	2	23	52	92	13561	16204	4932	2917	1745	20238	23741	19121	476
L08	63100	15	2	23	52	92	13561	16204	4932	2917	1745	20238	23741	19121	476
L09	57828	15	2	23	44	84	13710	10952	4932	2917	1745	20387	23572	13869	474
L10	49234	15	2	24	32	73	13707	7123	4623	1147	1827	20157	20807	8270	304
L12	61355	15	2	23	46	86	13710	10952	4915	6452	1745	20370	23581	17404	569
L13	53346	15	2	23	36	76	13709	9690	4622	0	1745	20076	23580	9690	467
L14	57828	15	2	23	44	84	13710	10952	4932	2917	1745	20387	23572	13869	474
L15	53346	15	2	23	36	76	13709	9690	4622	0	1745	20076	23580	9690	467
L17	63100	15	2	23	52	92	13561	16204	4932	2917	1745	20238	23741	19121	476
L19	53733	15	2	24	38	79	13708	8385	4933	4064	1827	20468	20816	12449	304
L20	63100	15	2	23	52	92	13561	16204	4932	2917	1745	20238	23741	19121	476
L21	65881	15	2	23	52	92	13712	13751	4915	8176	1745	20372	23582	21927	629
L22	70498	15	2	23	60	100	13713	15115	4915	8169	1745	20373	26841	23284	746
L23	54919	15	2	24	40	81	13710	11291	4933	2348	1827	20470	20810	13639	304
L24	65881	15	2	23	52	92	13712	13751	4915	8176	1745	20372	23582	21927	629
L25	49235	15	2	24	32	73	13707	7123	4623	1147	1827	20157	20808	8270	350
L26	49234	15	2	24	32	73	13707	7123	4623	1147	1827	20157	20807	8270	304
L27	54853	15	2	23	38	78	13711	12392	4622	0	1745	20078	22383	12392	459
L28	60640	15	2	23	46	86	13712	13751	4931	2917	1745	20388	23584	16668	576
L29	65881	15	2	23	52	92	13712	13751	4915	8176	1745	20372	23582	21927	629
L30	50603	15	2	24	34	75	13708	8487	4623	1147	1827	20158	20811	9634	304
L31	70498	15	2	23	60	100	13713	15115	4915	8169	1745	20373	26841	23284	746
L32	63100	15	2	23	52	92	13561	16204	4932	2917	1745	20238	23741	19121	476
L33	61355	15	2	23	46	86	13710	10952	4915	6452	1745	20370	23581	17404	569
L34	63100	15	2	23	52	92	13561	16204	4932	2917	1745	20238	23741	19121	476
L37	61355	15	2	23	46	86	13710	10952	4915	6452	1745	20370	23581	17404	569
L47	53346	15	2	23	36	76	13709	9690	4622	0	1745	20076	23580	9690	467
L49	53346	15	2	23	36	76	13709	9690	4622	0	1745	20076	23580	9690	467
L50	53346	15	2	23	36	76	13709	9690	4622	0	1745	20076	23580	9690	467
L51	53346	15	2	23	36	76	13709	9690	4622	0	1745	20076	23580	9690	467
L53	53732	15	2	24	38	79	13708	8385	4933	4064	1827	20468	20815	12449	304
L56	65881	15	2	23	52	92	13712	13751	4915	8176	1745	20372	23582	21927	629
L57	61355	15	2	23	46	86	13710	10952	4915	6452	1745	20370	23581	17404	569
L60	53732	15	2	24	38	79	13708	8385	4933	4064	1827	20468	20815	12449	304
L61	62007	15	2	23	48	88	13713	15115	4931	2917	1745	20389	23586	18032	467
L62	53732	15	2	24	38	79	13708	8385	4933	4064	1827	20468	20815	12449	304
L63	57854	15	2	23	42	82	13712	13751	4931	1201	1745	20388	22514	14952	466
L64	49233	15	2	24	32	73	13707	7123	4623	1147	1827	20157	20806	8270	304
L65	49235	15	2	24	32	73	13707	7123	4623	1147	1827	20157	20808	8270	350
L66	65881	15	2	23	52	92	13712	13751	4915	8176	1745	20372	23582	21927	629
L67	56178	15	2	23	38	78	13710	10851	4624	2863	1745	20079	22385	13714	519
L68	53346	15	2	23	36	76	13709	9690	4622	0	1745	20076	23580	9690	467
L69	53346	15	2	23	36	76	13709	9690	4622	0	1745	20076	23580	9690	467
L70	63100	15	2	23	52	92	13561	16204	4932	2917	1745	20238	23741	19121	476
L71	53346	15	2	23	36	76	13709	9690	4622	0	1745	20076	23580	9690	467
L72	53346	15	2	23	36	76	13709	9690	4622	0	1745	20076	23580	9690	467
L73	49234	15	2	24	32	73	13707	7123	4623	1147	1827	20157	20807	8270	304
L74	49234	15	2	24	32	73	13707	7123	4623	1147	1827	20157	20807	8270	304
L77	63100	15	2	23	52	92	13561	16204	4932	2917	1745	20238	23741	19121	476
L78	57828	15	2	23	44	84	13710	10952	4932	2917	1745	20387	23572	13869	474
L84	57385	15	2	23	44	84	13711	12209	4931	1201	1745	20387	23588	13410	533
L85	53346	15	2	23	36	76	13709	9690	4622	0	1745	20076	23580	9690	467
L86	49234	15	2	24	32	73	13707	7123	4623	1147	1827	20157	20807	8270	304
L87	57155	15	2	23	42	82	13711	12040	4932	2347	1745	20388	22380	14387	518
L88	53346	15	2	23	36	76	13709	9690	4622	0	1745	20076	23580	9690	467
L89	63205	15	2	23	52	92	13561	16309	4932	2917	1745	20238	23741	19226	572
L90	63100	15	2	23	52	92	13561	16204	4932	2917	1745	20238	23741	19121	476
L91	56178	15	2	23	38	78	13710	10851	4624	2863	1745	20079	22385	13714	519
L92	49234	15	2	24	32	73	13707	7123	4623	1147	1827	20157	20807	8270	304
L93	65882	15	2	23	52	92	13712	13751	4915	8177	1745	20372	23582	21928	629
L94	63894	15	2	23	54	94	13712	13751	4933	2917	1745	20390	26836	16668	534
P01	55803	15	2	23	37	78	13710	9690	4931	2917	1745	20386	22810	12607	467
P02	55803	15	2	23	37	78	13710	9690	4931	2917	1745	20386	22810	12607	467
P03	56178	15	2	23	38	78	13710	10851	4624	2863	1745	20079	22385	13714	519
P04	63100	15	2	23	52	92	13561	16204	4932	2917	1745	20238	23741	19121	476
P05	49234	15	2	24	32	73	13707	7123	4623	1147	1827	20157	20807	8270	304
P06	57828	15	2	23	44	84	13710	10952	4932	2917	1745	20387	23572	13869	474
P07	49235	15	2	24	32	73	13707	7123	4623	1147	1827	20157	20808	8270	350
P08	49235	15	2	24	32	73	13707	7123	4623	1147	1827	20157	20808	8270	350
P09	49235	15	2	24	32	73	13707	7123	4623	1147	1827	20157	20808	8270	350
P10	53346	15	2	23	36	76	13709	9690	4622	0	1745	20076	23580	9690	467
P11	65881	15	2	24	52	93	13712	13751	4915	8176	1818	20445	23509	21927	629
P12	65881	15	2	24	52	93	13712	13751	4915	8176	1818	20445	23509	21927	629
P13	57828	15	2	23	44	84	13710	10952	4932	2917	1745	20387	23572	13869	474
P14	61355	15	2	24	46	87	13710	10952	4915	6452	1818	20443	23508	17404	569
P15	63100	15	2	23	52	92	13561	16204	4932	2917	1745	20238	23741	19121	476
P16	61355	15	2	24	46	87	13710	10952	4915	6452	1818	20443	23508	17404	569
P17	49234	15	2	24	32	73	13707	7123	4623	1147	1827	20157	20807	8270	304
P18	65880	15	2	24	52	93	13712	13751	4915	8175	1818	20445	23509	21926	629
P19	57828	15	2	23	44	84	13710	10952	4932	2917	1745	20387	23572	13869	474
P20	57828	15	2	23	44	84	13710	10952	4932	2917	1745	20387	23572	13869	474
P21	65258	15	2	23	54	94	13713	15115	4931	2917	1745	20389	26837	18032	542
P22	60748	15	2	23	48	88	13712	13858	4932	2917	1745	20389	23584	16775	459
P23	56178	15	2	23	38	78	13710	10851	4624	2863	1745	20079	22385	13714	519
P24	60748	15	2	23	48	88	13712	13858	4932	2917	1745	20389	23584	16775	459
P25	56178	15	2	23	38	78	13710	10851	4624	2863	1745	20079	22385	13714	519
P26	57155	15	2	23	42	82	13711	12040	4932	2347	1745	20388	22380	14387	518
P27	49233	15	2	24	32	73	13707	7123	4623	1147	1827	20157	20806	8270	304
P28	65881	15	2	24	52	93	13712	13751	4915	8176	1818	20445	23509	21927	629
P29	60459	15	2	23	46	86	13559	13583	4932	2917	1744	20235	23724	16500	474
P30	55749	15	2	23	40	80	13709	9577	4931	2348	1745	20385	23439	11925	459
Z01	63101	15	2	23	52	92	13561	16204	4932	2917	1745	20238	23742	19121	551
Z02	63100	15	2	23	52	92	13561	16204	4932	2917	1745	20238	23741	19121	476
Z03	54919	15	2	24	40	81	13710	11291	4933	2348	1827	20470	20810	13639	304
Z05	53346	15	2	23	36	76	13709	9690	4622	0	1745	20076	23580	9690	467
Z06	63892	15	2	23	54	94	13712	13751	4932	2917	1745	20389	26835	16668	542
Z07	54919	15	2	24	40	81	13710	11291	4933	2348	1827	20470	20810	13639	304
Z08	56178	15	2	23	38	78	13710	10851	4624	2863	1745	20079	22385	13714	519
Z09	54605	15	2	23	38	78	13710	10947	4622	0	1745	20077	23581	10947	467
Z10	56178	15	2	23	38	78	13710	10851	4624	2863	1745	20079	22385	13714	519
Z12	56178	15	2	23	38	78	13710	10851	4624	2863	1745	20079	22385	13714	519
Z13	53346	15	2	23	36	76	13709	9690	4622	0	1745	20076	23580	9690	467
Z14	53346	15	2	23	36	76	13709	9690	4622	0	1745	20076	23580	9690	467
Z15	50603	15	2	24	34	75	13708	8487	4623	1147	1827	20158	20811	9634	304
Z16	57854	15	2	23	42	82	13712	13751	4931	1201	1745	20388	22514	14952	466
Z17	63892	15	2	23	54	94	13712	13751	4932	2917	1745	20389	26835	16668	542
Z18	63100	15	2	23	52	92	13561	16204	4932	2917	1745	20238	23741	19121	476
Z19	63100	15	2	23	52	92	13561	16204	4932	2917	1745	20238	23741	19121	476
Z20	49234	15	2	24	32	73	13707	7123	4623	1147	1827	20157	20807	8270	304
Z21	57854	15	2	23	42	82	13712	13751	4931	1201	1745	20388	22514	14952	466
Z22	54919	15	2	24	40	81	13710	11291	4933	2348	1827	20470	20810	13639	304
Z23	60096	15	2	23	44	84	13709	9690	4915	6454	1745	20369	23583	16144	679
Z24	56178	15	2	23	38	78	13710	10851	4624	2863	1745	20079	22385	13714	519
Z26	57854	15	2	23	42	82	13712	13751	4931	1201	1745	20388	22514	14952	466
Z27	53346	15	2	23	36	76	13709	9690	4622	0	1745	20076	23580	9690	467
Z28	50603	15	2	24	34	75	13708	8487	4623	1147	1827	20158	20811	9634	304
Z29	57854	15	2	23	42	82	13712	13751	4931	1201	1745	20388	22514	14952	466
Z30	63100	15	2	23	52	92	13561	16204	4932	2917	1745	20238	23741	19121	476
Z31	56178	15	2	23	38	78	13710	10851	4624	2863	1745	20079	22385	13714	519
Z32	53346	15	2	23	36	76	13709	9690	4622	0	1745	20076	23580	9690	467
Z33	60096	15	2	23	44	84	13709	9690	4915	6454	1745	20369	23583	16144	679
Z34	65881	15	2	23	52	92	13712	13751	4915	8176	1745	20372	23582	21927	629
Z35	53346	15	2	23	36	76	13709	9690	4622	0	1745	20076	23580	9690	467
Z36	53346	15	2	23	36	76	13709	9690	4622	0	1745	20076	23580	9690	467
Z37	59161	15	2	24	46	87	13712	13815	4933	4064	1827	20472	20810	17879	304
Z38	65881	15	2	23	52	92	13712	13751	4915	8176	1745	20372	23582	21927	629
Z39	49234	15	2	24	32	73	13707	7123	4623	1147	1827	20157	20807	8270	304
Z41	65881	15	2	23	52	92	13712	13751	4915	8176	1745	20372	23582	21927	629
Z42	53346	15	2	23	36	76	13709	9690	4622	0	1745	20076	23580	9690	467
Z43	61355	15	2	23	46	86	13710	10952	4915	6452	1745	20370	23581	17404	569
Z44	54889	15	2	23	38	78	13710	11232	4622	0	1745	20077	23580	11232	467
Z46	61315	15	2	23	46	86	13711	12112	4914	6453	1745	20370	22380	18565	554
Z47	65881	15	2	23	52	92	13712	13751	4915	8176	1745	20372	23582	21927	629
Z48	57828	15	2	23	44	84	13710	10952	4932	2917	1745	20387	23572	13869	474
Z51	57828	15	2	23	44	84	13710	10952	4932	2917	1745	20387	23572	13869	474
Z52	53347	15	2	23	36	76	13709	9690	4622	0	1745	20076	23581	9690	542
Z53	53346	15	2	23	36	76	13709	9690	4622	0	1745	20076	23580	9690	467
Z54	55052	15	2	23	36	76	13710	10952	4931	1201	1745	20386	22513	12153	467
Z55	49234	15	2	24	32	73	13707	7123	4623	1147	1827	20157	20807	8270	304
Z56	54919	15	2	24	40	81	13710	11291	4933	2348	1827	20470	20810	13639	304
Z58	68327	15	2	23	56	96	13561	16204	4916	8170	1745	20222	23731	24374	457
Z59	68327	15	2	23	56	96	13561	16204	4916	8170	1745	20222	23731	24374	457
Z60	59219	15	2	23	46	86	13713	15115	4931	1201	1745	20389	22514	16316	534
Z61	56178	15	2	23	38	78	13710	10851	4624	2863	1745	20079	22385	13714	519
Z63	57828	15	2	23	44	84	13710	10952	4932	2917	1745	20387	23572	13869	474
Z64	65881	15	2	23	52	92	13712	13751	4915	8176	1745	20372	23582	21927	629
Z65	49235	15	2	24	32	73	13707	7123	4623	1147	1827	20157	20808	8270	350
Z66	60089	15	2	23	42	82	13709	9690	4915	6453	1745	20369	23577	16143	637
Z67	54889	15	2	23	38	78	13710	11232	4622	0	1745	20077	23580	11232	467
Z68	54889	15	2	23	38	78	13710	11232	4622	0	1745	20077	23580	11232	467
Z69	61388	15	2	23	44	84	13711	12494	4606	5253	1745	20062	23579	17747	576

## Sheet: TableS5
Table S5 The repetitive sequences identified in the G. lingzhi mitogenome.
Note. "D" means direct repeat​, "P" means palindromic repeat.
Sample id	Repeat ID	Repeat length	Repeat type	Repeat unit 1 start pos	Repeat unit 1 end pos	Repeat unit 2 start pos	Repeat unit 2 end pos
L01	R1	235	D	31819	32053	60403	60637
L01	R2	151	D	27288	27438	52652	52802
L01	R3	81	D	31663	31743	60248	60328
L02	R1	235	D	25786	26020	53112	53346
L02	R2	151	D	21255	21405	45359	45509
L02	R3	81	D	25630	25710	52957	53037
L03	R1	244	D	31812	32055	62857	63100
L03	R2	151	D	27281	27431	55101	55251
L03	R3	81	D	31656	31736	62702	62782
L04	R1	383	D	36914	37296	65499	65881
L04	R2	151	D	32539	32689	57902	58052
L04	R3	95	P	9592	9686	14766	14860
L05	R1	304	D	31351	31654	53430	53733
L06	R1	350	D	26811	27160	48886	49235
L07	R1	244	D	31812	32055	62857	63100
L07	R2	151	D	27281	27431	55101	55251
L07	R3	81	D	31656	31736	62702	62782
L08	R1	244	D	31812	32055	62857	63100
L08	R2	151	D	27281	27431	55101	55251
L08	R3	81	D	31656	31736	62702	62782
L09	R1	235	D	30267	30501	57594	57828
L09	R2	151	D	25737	25887	49840	49990
L09	R3	88	D	30104	30191	57431	57518
L10	R1	304	D	26858	27161	48931	49234
L12	R1	235	D	33797	34031	61121	61355
L12	R2	151	D	29265	29415	53370	53520
L12	R3	95	P	7859	7953	13033	13127
L12	R4	88	D	33634	33721	60959	61046
L13	R1	235	D	25786	26020	53112	53346
L13	R2	151	D	21255	21405	45359	45509
L13	R3	81	D	25630	25710	52957	53037
L14	R1	235	D	30267	30501	57594	57828
L14	R2	151	D	25737	25887	49840	49990
L14	R3	88	D	30104	30191	57431	57518
L15	R1	235	D	25786	26020	53112	53346
L15	R2	151	D	21255	21405	45359	45509
L15	R3	81	D	25630	25710	52957	53037
L17	R1	244	D	31812	32055	62857	63100
L17	R2	151	D	27281	27431	55101	55251
L17	R3	81	D	31656	31736	62702	62782
L19	R1	304	D	31351	31654	53430	53733
L20	R1	244	D	31812	32055	62857	63100
L20	R2	151	D	27281	27431	55101	55251
L20	R3	81	D	31656	31736	62702	62782
L21	R1	383	D	36914	37296	65499	65881
L21	R2	151	D	32539	32689	57902	58052
L21	R3	95	P	9592	9686	14766	14860
L22	R1	383	D	40164	40546	70116	70498
L22	R2	193	D	35747	35939	62476	62668
L22	R3	95	P	9584	9678	14758	14852
L22	R4	75	D	19717	19791	33453	33527
L23	R1	304	D	31175	31478	54616	54919
L24	R1	383	D	36914	37296	65499	65881
L24	R2	151	D	32539	32689	57902	58052
L24	R3	95	P	9592	9686	14766	14860
L25	R1	350	D	26811	27160	48886	49235
L26	R1	304	D	26858	27161	48931	49234
L27	R1	227	D	27339	27565	54627	54853
L27	R2	151	D	22808	22958	47942	48092
L27	R3	81	D	27183	27263	54472	54552
L28	R1	383	D	31671	32053	60258	60640
L28	R2	193	D	27254	27446	52618	52810
L29	R1	383	D	36914	37296	65499	65881
L29	R2	151	D	32539	32689	57902	58052
L29	R3	95	P	9592	9686	14766	14860
L30	R1	304	D	26858	27161	50300	50603
L31	R1	383	D	40164	40546	70116	70498
L31	R2	193	D	35747	35939	62476	62668
L31	R3	95	P	9584	9678	14758	14852
L31	R4	75	D	19717	19791	33453	33527
L32	R1	244	D	31812	32055	62857	63100
L32	R2	151	D	27281	27431	55101	55251
L32	R3	81	D	31656	31736	62702	62782
L33	R1	235	D	33797	34031	61121	61355
L33	R2	151	D	29265	29415	53370	53520
L33	R3	95	P	7859	7953	13033	13127
L33	R4	88	D	33634	33721	60959	61046
L34	R1	244	D	31812	32055	62857	63100
L34	R2	151	D	27281	27431	55101	55251
L34	R3	81	D	31656	31736	62702	62782
L37	R1	235	D	33797	34031	61121	61355
L37	R2	151	D	29265	29415	53370	53520
L37	R3	95	P	7859	7953	13033	13127
L37	R4	88	D	33634	33721	60959	61046
L47	R1	235	D	25786	26020	53112	53346
L47	R2	151	D	21255	21405	45359	45509
L47	R3	81	D	25630	25710	52957	53037
L49	R1	235	D	25786	26020	53112	53346
L49	R2	151	D	21255	21405	45359	45509
L49	R3	81	D	25630	25710	52957	53037
L50	R1	235	D	25786	26020	53112	53346
L50	R2	151	D	21255	21405	45359	45509
L50	R3	81	D	25630	25710	52957	53037
L51	R1	235	D	25786	26020	53112	53346
L51	R2	151	D	21255	21405	45359	45509
L51	R3	81	D	25630	25710	52957	53037
L53	R1	304	D	31351	31654	53429	53732
L56	R1	383	D	36914	37296	65499	65881
L56	R2	151	D	32539	32689	57902	58052
L56	R3	95	P	9592	9686	14766	14860
L57	R1	235	D	33797	34031	61121	61355
L57	R2	151	D	29265	29415	53370	53520
L57	R3	95	P	7859	7953	13033	13127
L57	R4	88	D	33634	33721	60959	61046
L60	R1	304	D	31351	31654	53429	53732
L61	R1	235	D	31820	32054	61773	62007
L61	R2	151	D	27289	27439	54019	54169
L61	R3	81	D	31664	31744	61618	61698
L62	R1	304	D	31351	31654	53429	53732
L63	R1	227	D	30111	30337	57628	57854
L63	R2	151	D	25580	25730	50943	51093
L63	R3	88	D	29948	30035	57466	57553
L64	R1	304	D	26858	27161	48930	49233
L65	R1	350	D	26811	27160	48886	49235
L66	R1	383	D	36914	37296	65499	65881
L66	R2	151	D	32539	32689	57902	58052
L66	R3	95	P	9592	9686	14766	14860
L67	R1	287	D	28600	28886	55892	56178
L67	R2	151	D	24129	24279	49266	49416
L67	R3	81	D	28504	28584	55796	55876
L68	R1	235	D	25786	26020	53112	53346
L68	R2	151	D	21255	21405	45359	45509
L68	R3	81	D	25630	25710	52957	53037
L69	R1	235	D	25786	26020	53112	53346
L69	R2	151	D	21255	21405	45359	45509
L69	R3	81	D	25630	25710	52957	53037
L70	R1	244	D	31812	32055	62857	63100
L70	R2	151	D	27281	27431	55101	55251
L70	R3	81	D	31656	31736	62702	62782
L71	R1	235	D	25786	26020	53112	53346
L71	R2	151	D	21255	21405	45359	45509
L71	R3	81	D	25630	25710	52957	53037
L72	R1	235	D	25786	26020	53112	53346
L72	R2	151	D	21255	21405	45359	45509
L72	R3	81	D	25630	25710	52957	53037
L73	R1	304	D	26858	27161	48931	49234
L74	R1	304	D	26858	27161	48931	49234
L77	R1	244	D	31812	32055	62857	63100
L77	R2	151	D	27281	27431	55101	55251
L77	R3	81	D	31656	31736	62702	62782
L78	R1	235	D	30267	30501	57594	57828
L78	R2	151	D	25737	25887	49840	49990
L78	R3	88	D	30104	30191	57431	57518
L84	R1	382	D	28413	28794	57004	57385
L84	R2	151	D	24038	24188	49405	49555
L85	R1	235	D	25786	26020	53112	53346
L85	R2	151	D	21255	21405	45359	45509
L85	R3	81	D	25630	25710	52957	53037
L86	R1	304	D	26858	27161	48931	49234
L87	R1	227	D	29715	29941	56929	57155
L87	R2	151	D	25184	25334	50244	50394
L87	R3	81	D	29559	29639	56774	56854
L87	R4	59	D	7549	7607	29023	29081
L88	R1	235	D	25786	26020	53112	53346
L88	R2	151	D	21255	21405	45359	45509
L88	R3	81	D	25630	25710	52957	53037
L89	R1	235	D	31821	32055	62971	63205
L89	R2	151	D	27290	27440	55215	55365
L89	R3	105	D	47656	47760	47761	47865
L89	R4	81	D	31665	31745	62816	62896
L90	R1	244	D	31812	32055	62857	63100
L90	R2	151	D	27281	27431	55101	55251
L90	R3	81	D	31656	31736	62702	62782
L91	R1	287	D	28600	28886	55892	56178
L91	R2	151	D	24129	24279	49266	49416
L91	R3	81	D	28504	28584	55796	55876
L92	R1	304	D	26858	27161	48931	49234
L93	R1	383	D	36915	37297	65500	65882
L93	R2	151	D	32540	32690	57903	58053
L93	R3	95	P	9593	9687	14767	14861
L94	R1	227	D	35085	35311	63668	63894
L94	R2	151	D	30554	30704	55917	56067
L94	R3	81	D	34929	35009	63513	63593
L94	R4	75	D	14482	14556	28220	28294
P01	R1	235	D	29013	29247	55569	55803
P01	R2	151	D	24482	24632	48588	48738
P01	R3	81	D	28857	28937	55414	55494
P02	R1	235	D	29013	29247	55569	55803
P02	R2	151	D	24482	24632	48588	48738
P02	R3	81	D	28857	28937	55414	55494
P03	R1	287	D	28600	28886	55892	56178
P03	R2	151	D	24129	24279	49266	49416
P03	R3	81	D	28504	28584	55796	55876
P04	R1	244	D	31812	32055	62857	63100
P04	R2	151	D	27281	27431	55101	55251
P04	R3	81	D	31656	31736	62702	62782
P05	R1	304	D	26858	27161	48931	49234
P06	R1	235	D	30267	30501	57594	57828
P06	R2	151	D	25737	25887	49840	49990
P06	R3	88	D	30104	30191	57431	57518
P07	R1	350	D	26811	27160	48886	49235
P08	R1	350	D	26811	27160	48886	49235
P09	R1	350	D	26811	27160	48886	49235
P10	R1	235	D	25786	26020	53112	53346
P10	R2	151	D	21255	21405	45359	45509
P10	R3	81	D	25630	25710	52957	53037
P11	R1	383	D	36914	37296	65499	65881
P11	R2	151	D	32539	32689	57902	58052
P11	R3	95	P	9592	9686	14766	14860
P12	R1	383	D	36914	37296	65499	65881
P12	R2	151	D	32539	32689	57902	58052
P12	R3	95	P	9592	9686	14766	14860
P13	R1	235	D	30267	30501	57594	57828
P13	R2	151	D	25737	25887	49840	49990
P13	R3	88	D	30104	30191	57431	57518
P14	R1	235	D	33797	34031	61121	61355
P14	R2	151	D	29265	29415	53370	53520
P14	R3	95	P	7859	7953	13033	13127
P14	R4	88	D	33634	33721	60959	61046
P15	R1	244	D	31812	32055	62857	63100
P15	R2	151	D	27281	27431	55101	55251
P15	R3	81	D	31656	31736	62702	62782
P16	R1	235	D	33797	34031	61121	61355
P16	R2	151	D	29265	29415	53370	53520
P16	R3	95	P	7859	7953	13033	13127
P16	R4	88	D	33634	33721	60959	61046
P17	R1	304	D	26858	27161	48931	49234
P18	R1	383	D	36913	37295	65498	65880
P18	R2	151	D	32538	32688	57901	58051
P18	R3	95	P	9591	9685	14765	14859
P19	R1	235	D	30267	30501	57594	57828
P19	R2	151	D	25737	25887	49840	49990
P19	R3	88	D	30104	30191	57431	57518
P20	R1	235	D	30267	30501	57594	57828
P20	R2	151	D	25737	25887	49840	49990
P20	R3	88	D	30104	30191	57431	57518
P21	R1	235	D	35075	35309	65024	65258
P21	R2	151	D	30544	30694	57273	57423
P21	R3	81	D	34919	34999	64869	64949
P21	R4	75	D	14474	14548	28210	28284
P22	R1	227	D	31830	32056	60522	60748
P22	R2	151	D	27299	27449	52769	52919
P22	R3	81	D	31674	31754	60367	60447
P23	R1	287	D	28600	28886	55892	56178
P23	R2	151	D	24129	24279	49266	49416
P23	R3	81	D	28504	28584	55796	55876
P24	R1	227	D	31830	32056	60522	60748
P24	R2	151	D	27299	27449	52769	52919
P24	R3	81	D	31674	31754	60367	60447
P25	R1	287	D	28600	28886	55892	56178
P25	R2	151	D	24129	24279	49266	49416
P25	R3	81	D	28504	28584	55796	55876
P26	R1	227	D	29715	29941	56929	57155
P26	R2	151	D	25184	25334	50244	50394
P26	R3	81	D	29559	29639	56774	56854
P26	R4	59	D	7549	7607	29023	29081
P27	R1	304	D	26858	27161	48930	49233
P28	R1	383	D	36914	37296	65499	65881
P28	R2	151	D	32539	32689	57902	58052
P28	R3	95	P	9592	9686	14766	14860
P29	R1	235	D	35031	35265	60225	60459
P29	R2	151	D	27279	27429	55695	55845
P29	R3	88	D	34869	34956	60062	60149
P30	R1	227	D	28444	28670	55523	55749
P30	R2	151	D	23913	24063	47771	47921
P30	R3	81	D	28288	28368	55368	55448
Z01	R1	400	D	31656	32055	62702	63101
Z01	R2	151	D	27281	27431	55101	55251
Z02	R1	244	D	31812	32055	62857	63100
Z02	R2	151	D	27281	27431	55101	55251
Z02	R3	81	D	31656	31736	62702	62782
Z03	R1	304	D	31175	31478	54616	54919
Z05	R1	235	D	25786	26020	53112	53346
Z05	R2	151	D	21255	21405	45359	45509
Z05	R3	81	D	25630	25710	52957	53037
Z06	R1	235	D	35076	35310	63658	63892
Z06	R2	151	D	30545	30695	55907	56057
Z06	R3	81	D	34920	35000	63503	63583
Z06	R4	75	D	14474	14548	28211	28285
Z07	R1	304	D	31175	31478	54616	54919
Z08	R1	287	D	28600	28886	55892	56178
Z08	R2	151	D	24129	24279	49266	49416
Z08	R3	81	D	28504	28584	55796	55876
Z09	R1	235	D	25788	26022	54371	54605
Z09	R2	151	D	21257	21407	46620	46770
Z09	R3	81	D	25632	25712	54216	54296
Z10	R1	287	D	28600	28886	55892	56178
Z10	R2	151	D	24129	24279	49266	49416
Z10	R3	81	D	28504	28584	55796	55876
Z12	R1	287	D	28600	28886	55892	56178
Z12	R2	151	D	24129	24279	49266	49416
Z12	R3	81	D	28504	28584	55796	55876
Z13	R1	235	D	25786	26020	53112	53346
Z13	R2	151	D	21255	21405	45359	45509
Z13	R3	81	D	25630	25710	52957	53037
Z14	R1	235	D	25786	26020	53112	53346
Z14	R2	151	D	21255	21405	45359	45509
Z14	R3	81	D	25630	25710	52957	53037
Z15	R1	304	D	26858	27161	50300	50603
Z16	R1	227	D	30111	30337	57628	57854
Z16	R2	151	D	25580	25730	50943	51093
Z16	R3	88	D	29948	30035	57466	57553
Z17	R1	235	D	35076	35310	63658	63892
Z17	R2	151	D	30545	30695	55907	56057
Z17	R3	81	D	34920	35000	63503	63583
Z17	R4	75	D	14474	14548	28211	28285
Z18	R1	244	D	31812	32055	62857	63100
Z18	R2	151	D	27281	27431	55101	55251
Z18	R3	81	D	31656	31736	62702	62782
Z19	R1	244	D	31812	32055	62857	63100
Z19	R2	151	D	27281	27431	55101	55251
Z19	R3	81	D	31656	31736	62702	62782
Z20	R1	304	D	26858	27161	48931	49234
Z21	R1	227	D	30111	30337	57628	57854
Z21	R2	151	D	25580	25730	50943	51093
Z21	R3	88	D	29948	30035	57466	57553
Z22	R1	304	D	31175	31478	54616	54919
Z23	R1	391	D	32377	32767	59706	60096
Z23	R2	193	D	27960	28152	52064	52256
Z23	R3	95	P	7859	7953	13034	13128
Z24	R1	287	D	28600	28886	55892	56178
Z24	R2	151	D	24129	24279	49266	49416
Z24	R3	81	D	28504	28584	55796	55876
Z26	R1	227	D	30111	30337	57628	57854
Z26	R2	151	D	25580	25730	50943	51093
Z26	R3	88	D	29948	30035	57466	57553
Z27	R1	235	D	25786	26020	53112	53346
Z27	R2	151	D	21255	21405	45359	45509
Z27	R3	81	D	25630	25710	52957	53037
Z28	R1	304	D	26858	27161	50300	50603
Z29	R1	227	D	30111	30337	57628	57854
Z29	R2	151	D	25580	25730	50943	51093
Z29	R3	88	D	29948	30035	57466	57553
Z30	R1	244	D	31812	32055	62857	63100
Z30	R2	151	D	27281	27431	55101	55251
Z30	R3	81	D	31656	31736	62702	62782
Z31	R1	287	D	28600	28886	55892	56178
Z31	R2	151	D	24129	24279	49266	49416
Z31	R3	81	D	28504	28584	55796	55876
Z32	R1	235	D	25786	26020	53112	53346
Z32	R2	151	D	21255	21405	45359	45509
Z32	R3	81	D	25630	25710	52957	53037
Z33	R1	391	D	32377	32767	59706	60096
Z33	R2	193	D	27960	28152	52064	52256
Z33	R3	95	P	7859	7953	13034	13128
Z34	R1	383	D	36914	37296	65499	65881
Z34	R2	151	D	32539	32689	57902	58052
Z34	R3	95	P	9592	9686	14766	14860
Z35	R1	235	D	25786	26020	53112	53346
Z35	R2	151	D	21255	21405	45359	45509
Z35	R3	81	D	25630	25710	52957	53037
Z36	R1	235	D	25786	26020	53112	53346
Z36	R2	151	D	21255	21405	45359	45509
Z36	R3	81	D	25630	25710	52957	53037
Z37	R1	304	D	32892	33195	58858	59161
Z38	R1	383	D	36914	37296	65499	65881
Z38	R2	151	D	32539	32689	57902	58052
Z38	R3	95	P	9592	9686	14766	14860
Z39	R1	304	D	26858	27161	48931	49234
Z41	R1	383	D	36914	37296	65499	65881
Z41	R2	151	D	32539	32689	57902	58052
Z41	R3	95	P	9592	9686	14766	14860
Z42	R1	235	D	25786	26020	53112	53346
Z42	R2	151	D	21255	21405	45359	45509
Z42	R3	81	D	25630	25710	52957	53037
Z43	R1	235	D	33797	34031	61121	61355
Z43	R2	151	D	29265	29415	53370	53520
Z43	R3	95	P	7859	7953	13033	13127
Z43	R4	88	D	33634	33721	60959	61046
Z44	R1	235	D	27330	27564	54655	54889
Z44	R2	151	D	22799	22949	46904	47054
Z44	R3	81	D	27174	27254	54500	54580
Z46	R1	227	D	33803	34029	61089	61315
Z46	R2	151	D	29272	29422	54404	54554
Z46	R3	95	P	7867	7961	13042	13136
Z46	R4	81	D	33647	33727	60934	61014
Z47	R1	383	D	36914	37296	65499	65881
Z47	R2	151	D	32539	32689	57902	58052
Z47	R3	95	P	9592	9686	14766	14860
Z48	R1	235	D	30267	30501	57594	57828
Z48	R2	151	D	25737	25887	49840	49990
Z48	R3	88	D	30104	30191	57431	57518
Z51	R1	235	D	30267	30501	57594	57828
Z51	R2	151	D	25737	25887	49840	49990
Z51	R3	88	D	30104	30191	57431	57518
Z52	R1	391	D	25630	26020	52957	53347
Z52	R2	151	D	21255	21405	45359	45509
Z53	R1	235	D	25786	26020	53112	53346
Z53	R2	151	D	21255	21405	45359	45509
Z53	R3	81	D	25630	25710	52957	53037
Z54	R1	235	D	28560	28794	54818	55052
Z54	R2	151	D	24029	24179	48134	48284
Z54	R3	81	D	28404	28484	54663	54743
Z55	R1	304	D	26858	27161	48931	49234
Z56	R1	304	D	31175	31478	54616	54919
Z58	R1	235	D	37056	37290	68093	68327
Z58	R2	151	D	32525	32675	60343	60493
Z58	R3	71	P	9600	9670	14751	14821
Z59	R1	235	D	37056	37290	68093	68327
Z59	R2	151	D	32525	32675	60343	60493
Z59	R3	71	P	9600	9670	14751	14821
Z60	R1	383	D	29954	30336	58837	59219
Z60	R2	151	D	25579	25729	52307	52457
Z61	R1	287	D	28600	28886	55892	56178
Z61	R2	151	D	24129	24279	49266	49416
Z61	R3	81	D	28504	28584	55796	55876
Z63	R1	235	D	30267	30501	57594	57828
Z63	R2	151	D	25737	25887	49840	49990
Z63	R3	88	D	30104	30191	57431	57518
Z64	R1	383	D	36914	37296	65499	65881
Z64	R2	151	D	32539	32689	57902	58052
Z64	R3	95	P	9592	9686	14766	14860
Z65	R1	350	D	26811	27160	48886	49235
Z66	R1	391	D	32376	32766	59699	60089
Z66	R2	151	D	28001	28151	52106	52256
Z66	R3	95	P	7859	7953	13033	13127
Z67	R1	235	D	27330	27564	54655	54889
Z67	R2	151	D	22799	22949	46904	47054
Z67	R3	81	D	27174	27254	54500	54580
Z68	R1	235	D	27330	27564	54655	54889
Z68	R2	151	D	22799	22949	46904	47054
Z68	R3	81	D	27174	27254	54500	54580
Z69	R1	235	D	33829	34063	61154	61388
Z69	R2	151	D	29298	29448	53401	53551
Z69	R3	95	D	33673	33767	60999	61093
Z69	R4	95	P	7858	7952	13034	13128

## Sheet: TableS6
Table S6 Statistics of single nucleotide polymorphism (SNP) sites in the coding regions of the G. lingzhi mitochondrial genomes.
Reference	Genomic POS	Region	Gene POS	ID	REF	ALT	Codon change		Amino acid change		QUAL	FILTER	INFO	FORMAT	L01	L02	L03	L04	L05	L06	L07	L08	L09	L10	L12	L13	L14	L15	L17	L19	L20	L21	L22	L23	L24	L25	L26	L27	L28	L29	L30	L31	L32	L33	L34	L37	L47	L49	L50
L01	5586	rnL exon1	734	.	A	T	NA	NA	NA	NA	.	PASS	TYPE=snp	GT	0	0	0	0	0	0	0	0	0	0	0	0	0	0	0	0	0	0	1	0	0	0	0	0	0	0	0	1	0	0	0	0	0	0	0
L01	6415	rnL exon1	1563	.	A	G,T	NA	NA	NA	NA	.	PASS	TYPE=snp	GT	0	0	0	0	0	0	0	0	0	0	0	0	0	0	0	0	0	0	0	0	0	0	0	0	0	0	0	0	0	0	0	0	0	0	0
L01	8984	rnL exon2	2415	.	C	T	NA	NA	NA	NA	.	PASS	TYPE=snp	GT	0	0	0	0	0	0	0	0	0	0	0	0	0	0	0	0	0	0	0	0	0	0	0	0	0	0	0	0	0	0	0	0	0	0	0
L01	11741	cox3 exon1	273	.	C	A,T	ATC	ATA/ATT	Ile	Ile/Ile	.	PASS	TYPE=snp	GT	0	0	0	0	0	0	0	0	0	0	0	0	0	0	0	0	0	0	0	0	0	0	0	0	0	0	0	0	0	0	0	0	0	0	0
L01	11849	cox3 exon1	381	.	T	A	GGT	GGA	Gly	Gly	.	PASS	TYPE=snp	GT	0	0	0	0	0	0	0	0	0	0	0	0	0	0	0	0	0	0	1	0	0	0	0	0	0	0	0	1	0	0	0	0	0	0	0
L01	18197	nad5 exon3	1476	.	A	T	CCA	CCT	Pro	Pro	.	PASS	TYPE=snp	GT	0	0	0	0	0	0	0	0	0	0	0	0	0	0	0	0	0	0	0	0	0	0	0	0	0	0	0	0	0	0	0	0	0	0	0
L01	18206	nad5 exon3	1485	.	A	T	GTA	GTT	Val	Val	.	PASS	TYPE=snp	GT	0	0	1	0	1	1	1	1	0	1	0	0	0	0	1	1	1	0	0	1	0	1	1	0	0	0	1	0	1	0	1	0	0	0	0
L01	18297	nad5 exon3	1576	.	C	T	CTA	TTA	Leu	Leu	.	PASS	TYPE=snp	GT	0	0	0	0	0	0	0	0	1	0	0	0	1	0	0	0	0	0	0	0	0	0	0	0	0	0	0	0	0	0	0	0	0	0	0
L01	18441	nad5 exon3	1720	.	A	G	AGT	GGT	Ser	Gly	.	PASS	TYPE=snp	GT	0	0	0	0	0	0	0	0	0	0	0	0	0	0	0	0	0	0	0	0	0	0	0	0	0	0	0	0	0	0	0	0	0	0	0
L01	21686	rnS exon1	277	.	G	T	NA	NA	NA	NA	.	PASS	TYPE=snp	GT	0	0	0	0	0	0	0	0	1	0	0	0	1	0	0	0	0	0	1	0	0	0	0	0	0	0	1	1	0	0	0	0	0	0	0
L01	24109	rnS exon2	1498	.	T	G	NA	NA	NA	NA	.	PASS	TYPE=snp	GT	0	0	0	0	0	0	0	0	0	0	0	0	0	0	0	0	0	0	1	0	0	0	0	0	0	0	0	1	0	0	0	0	0	0	0
L01	24153	rnS exon2	1542	.	A	C	NA	NA	NA	NA	.	PASS	TYPE=snp	GT	0	0	1	0	0	1	1	1	0	1	0	0	0	0	1	0	1	0	0	0	0	1	1	0	0	0	0	0	1	0	1	0	0	0	0
L01	24187	rnS exon2	1576	.	C	T	NA	NA	NA	NA	.	PASS	TYPE=snp	GT	0	0	0	0	0	0	0	0	0	0	0	0	0	0	0	0	0	0	0	0	0	0	0	0	0	0	1	0	0	0	0	0	0	0	0
L01	25230	cox2 exon1	81	.	T	A	GCT	GCA	Ala	Ala	.	PASS	TYPE=snp	GT	0	0	0	0	0	0	0	0	0	0	0	0	0	0	0	0	0	0	0	0	0	0	0	0	0	0	0	0	0	0	0	0	0	0	0
L01	25233	cox2 exon1	84	.	A	T	GCA	GCT	Ala	Ala	.	PASS	TYPE=snp	GT	0	0	0	0	0	0	0	0	0	0	0	0	0	0	0	0	0	0	0	0	0	0	0	0	0	0	0	0	0	0	0	0	0	0	0
L01	27900	rps3	453	.	T	C	TAT	TAC	Tyr	Tyr	.	PASS	TYPE=snp	GT	0	0	0	0	1	1	0	0	0	1	0	0	0	0	0	1	0	0	0	1	0	1	1	0	0	0	1	0	0	0	0	0	0	0	0
L01	28086	rps3	639	.	C	A	GTC	GTA	Val	Val	.	PASS	TYPE=snp	GT	0	0	0	0	0	0	0	0	0	0	0	0	0	0	0	0	0	0	0	0	0	0	0	0	0	0	0	0	0	0	0	0	0	0	0
L01	28302	rps3	855	.	A	T	GGA	GGT	Gly	Gly	.	PASS	TYPE=snp	GT	0	1	1	1	1	1	1	1	1	1	1	1	1	1	1	1	1	1	1	1	1	1	1	1	1	1	1	1	1	1	1	1	1	1	1
L01	28313	rps3	866	.	A	G,T	AAA	AGA/ATA	Lys	Arg/Ile	.	PASS	TYPE=snp	GT	0	0	0	0	0	0	0	0	0	0	0	0	0	0	0	0	0	0	0	0	0	0	0	0	0	0	0	0	0	0	0	0	0	0	0
L01	32042	nad2	192	.	A	C,T	GTA	GTC/GTT	Val	Val/Val	.	PASS	TYPE=snp	GT	0	0	0	0	2	2	0	0	0	2	0	0	0	0	0	2	0	0	0	2	0	2	2	0	0	0	2	0	0	0	0	0	0	0	0
L01	32046	nad2	196	.	A	T	ACC	TCC	Thr	Ser	.	PASS	TYPE=snp	GT	0	0	0	1	1	1	0	0	0	1	0	0	0	0	0	1	0	1	1	1	1	1	1	1	1	1	1	1	0	0	0	0	0	0	0
L01	32735	nad2	885	.	G	C	GGG	GGC	Gly	Gly	.	PASS	TYPE=snp	GT	0	0	0	0	0	0	0	0	0	0	0	0	0	0	0	0	0	0	0	0	0	0	0	0	0	0	0	0	0	0	0	0	0	0	0
L01	36062	atp9	69	.	A	T	GGA	GGT	Gly	Gly	.	PASS	TYPE=snp	GT	0	0	0	1	0	0	0	0	0	0	0	0	0	0	0	0	0	1	0	0	1	0	0	0	0	1	0	0	0	0	0	0	0	0	0
L01	36768	nad1	36	.	T	A	AAT	AAA	Asn	Lys	.	PASS	TYPE=snp	GT	0	0	0	0	0	0	0	0	0	0	0	0	0	0	0	0	0	0	0	0	0	0	0	0	0	0	0	0	0	0	0	0	0	0	0
L01	36840	nad1	108	.	C	A	ATC	ATA	Ile	Ile	.	PASS	TYPE=snp	GT	0	0	0	0	0	0	0	0	0	0	0	0	0	0	0	0	0	0	1	0	0	0	0	0	1	0	0	1	0	0	0	0	0	0	0
L01	39150	cob	960	.	C	T	CCC	CCT	Pro	Pro	.	PASS	TYPE=snp	GT	0	0	0	0	1	1	0	0	0	1	0	0	0	0	0	1	0	0	0	1	0	1	1	1	0	0	1	0	0	0	0	0	0	0	0
L01	40136	trnL-TAA	50	.	T	G	NA	NA	NA	NA	.	PASS	TYPE=snp	GT	0	0	0	0	1	1	0	0	0	1	0	0	0	0	0	1	0	0	0	1	0	1	1	1	0	0	1	0	0	0	0	0	0	0	0
L01	49515	cox1 exon7	1341	.	T	A	GCT	GCA	Ala	Ala	.	PASS	TYPE=snp	GT	0	0	0	0	1	1	0	0	0	1	0	0	0	0	0	1	0	0	0	1	0	1	1	1	0	0	1	0	0	0	0	0	0	0	0
L01	50137	nad4 exon1	108	.	A	T	TCA	TCT	Ser	Ser	.	PASS	TYPE=snp	GT	0	0	0	0	0	0	0	0	0	0	0	0	0	0	0	0	0	0	0	0	0	0	0	0	0	0	0	0	0	0	0	0	0	0	0
L01	51930	nad4 exon2	810	.	T	C	TTT	TTC	Phe	Phe	.	PASS	TYPE=snp	GT	0	0	0	0	1	1	0	0	0	1	0	0	0	0	0	1	0	0	0	1	0	1	1	0	0	0	1	0	0	0	0	0	0	0	0
L01	52239	nad4 exon2	1119	.	C	T	TTC	TTT	Phe	Phe	.	PASS	TYPE=snp	GT	0	0	0	0	1	1	0	0	0	1	0	0	0	0	0	1	0	0	0	1	0	1	1	0	0	0	1	0	0	0	0	0	0	0	0
L01	58994	atp6	759	.	T	C	GCT	GCC	Ala	Ala	.	PASS	TYPE=snp	GT	0	0	0	0	0	0	0	0	0	0	0	0	0	0	0	0	0	0	0	0	0	0	0	0	0	0	0	0	0	0	0	0	0	0	0
[truncated: 123 more columns]

## Sheet: TableS7
Table S7 Synonymous substitution rate, non-synonymous substitution rate, and their ratio in the mitochondrial protein-coding genes of Ganoderma species.
Seq 1	Seq 2	gene	Ka	Ks	Ka/Ks
NC_027188	NC_037938	atp6	0.0068	0.2001	0.033983
NC_027188	NC_037937	atp6	0.0051	0.1854	0.0275081
NC_027188	L01	atp6	0.0034	0.087	0.0390805
NC_027188	NC_026782	atp6	0.0034	0.112	0.0303571
NC_027188	NC_061293	atp6	0.0789	0.4389	0.179768
NC_027188	L11	atp6	0.012	0.1932	0.0621118
NC_027188	PP7784991	atp6	0.0787	0.4703	0.16734
NC_027188	Z11	atp6	0.0034	0.1249	0.0272218
NC_027188	PV8674201	atp6	0.0051	0.1717	0.029703
NC_027188	L35	atp6	0.0811	0.4473	0.18131
NC_027188	L80	atp6	0.0855	0.454	0.188326
NC_027188	L40	atp6	0.0034	0.1185	0.028692
NC_027188	NC_068513	atp6	0.0137	0.1437	0.0953375
NC_027188	NC_085596	atp6	0.0034	0.1185	0.028692
NC_027188	NC_037936	atp6	0.0777	0.4697	0.165425
NC_037938	NC_037937	atp6	0.0085	0.2069	0.0410826
NC_037938	L01	atp6	0.0051	0.1856	0.0274784
NC_037938	NC_026782	atp6	0.0051	0.1717	0.029703
NC_037938	NC_061293	atp6	0.0742	0.3771	0.196765
NC_037938	L11	atp6	0.0094	0.1899	0.0494997
NC_037938	PP7784991	atp6	0.074	0.3965	0.186633
NC_037938	Z11	atp6	0.0068	0.1582	0.0429836
NC_037938	PV8674201	atp6	0.0094	0.1893	0.0496566
NC_037938	L35	atp6	0.0763	0.4037	0.189002
NC_037938	L80	atp6	0.0807	0.4197	0.19228
NC_037938	L40	atp6	0.0068	0.1514	0.0449141
NC_037938	NC_068513	atp6	0.0163	0.224	0.0727679
NC_037938	NC_085596	atp6	0.0068	0.125	0.0544
NC_037938	NC_037936	atp6	0.074	0.45	0.164444
NC_037937	L01	atp6	0.0051	0.1643	0.0310408
NC_037937	NC_026782	atp6	0.0051	0.1376	0.037064
NC_037937	NC_061293	atp6	0.0789	0.4279	0.184389
NC_037937	L11	atp6	0.0146	0.1753	0.0832858
NC_037937	PP7784991	atp6	0.0787	0.4691	0.167768
NC_037937	Z11	atp6	0.0051	0.1055	0.0483412
NC_037937	PV8674201	atp6	0.0077	0.1679	0.0458606
NC_037937	L35	atp6	0.0811	0.4069	0.199312
NC_037937	L80	atp6	0.0855	0.4529	0.188783
NC_037937	L40	atp6	0.0051	0.0993	0.0513595
NC_037937	NC_068513	atp6	0.0164	0.1668	0.0983213
NC_037937	NC_085596	atp6	0.0051	0.1443	0.035343
NC_037937	NC_037936	atp6	0.0703	0.3815	0.184273
L01	NC_026782	atp6	0	0.0567	0
L01	NC_061293	atp6	0.077	0.3803	0.202472
L01	L11	atp6	0.0103	0.1788	0.0576063
L01	PP7784991	atp6	0.0769	0.3998	0.192346
L01	Z11	atp6	0.0034	0.0993	0.0342397
L01	PV8674201	atp6	0.0051	0.1577	0.0323399
L01	L35	atp6	0.0792	0.3881	0.204071
L01	L80	atp6	0.0836	0.3943	0.212021
L01	L40	atp6	0.0034	0.0931	0.0365199
L01	NC_068513	atp6	0.0103	0.1304	0.0789877
L01	NC_085596	atp6	0.0034	0.1119	0.0303843
L01	NC_037936	atp6	0.0759	0.4685	0.162006
NC_026782	NC_061293	atp6	0.077	0.4182	0.184122
NC_026782	L11	atp6	0.0103	0.1514	0.0680317
NC_026782	PP7784991	atp6	0.0769	0.3904	0.196977
NC_026782	Z11	atp6	0.0034	0.0869	0.0391254
NC_026782	PV8674201	atp6	0.0051	0.1577	0.0323399
NC_026782	L35	atp6	0.0792	0.3697	0.214228
NC_026782	L80	atp6	0.0836	0.3943	0.212021
NC_026782	L40	atp6	0.0034	0.0808	0.0420792
NC_026782	NC_068513	atp6	0.0103	0.1049	0.0981888
NC_026782	NC_085596	atp6	0.0034	0.0993	0.0342397
NC_026782	NC_037936	atp6	0.0759	0.4286	0.177088
NC_061293	L11	atp6	0.0797	0.4057	0.196451
NC_061293	PP7784991	atp6	0	0.1773	0
NC_061293	Z11	atp6	0.0789	0.3716	0.212325
NC_061293	PV8674201	atp6	0.0808	0.3716	0.217438
NC_061293	L35	atp6	0.0017	0.0897	0.0189521
NC_061293	L80	atp6	0.0051	0.1289	0.0395656
NC_061293	L40	atp6	0.0789	0.3626	0.217595
NC_061293	NC_068513	atp6	0.0885	0.4156	0.212945
NC_061293	NC_085596	atp6	0.0798	0.4042	0.197427
NC_061293	NC_037936	atp6	0.0393	0.2515	0.156262
L11	PP7784991	atp6	0.0787	0.421	0.186936
L11	Z11	atp6	0.0128	0.1416	0.0903955
L11	PV8674201	atp6	0.0068	0.1583	0.0429564
L11	L35	atp6	0.0819	0.3947	0.207499
L11	L80	atp6	0.0854	0.4251	0.200894
L11	L40	atp6	0.0128	0.1416	0.0903955
L11	NC_068513	atp6	0.0103	0.1116	0.0922939
L11	NC_085596	atp6	0.0128	0.1549	0.082634
L11	NC_037936	atp6	0.0796	0.4406	0.180663
PP7784991	Z11	atp6	0.0787	0.4195	0.187604
PP7784991	PV8674201	atp6	0.0797	0.4244	0.187795
PP7784991	L35	atp6	0.0017	0.1631	0.0104231
PP7784991	L80	atp6	0.0051	0.1702	0.0299647
PP7784991	L40	atp6	0.0787	0.4098	0.192045
PP7784991	NC_068513	atp6	0.0874	0.4408	0.198276
PP7784991	NC_085596	atp6	0.0797	0.4146	0.192233
PP7784991	NC_037936	atp6	0.039	0.2606	0.149655
Z11	PV8674201	atp6	0.006	0.1411	0.042523
Z11	L35	atp6	0.0773	0.3346	0.231022
Z11	L80	atp6	0.0817	0.3671	0.222555
Z11	L40	atp6	0	0.0055	0
Z11	NC_068513	atp6	0.0146	0.1403	0.104063
Z11	NC_085596	atp6	0	0.0808	0
Z11	NC_037936	atp6	0.0778	0.4291	0.18131
PV8674201	L35	atp6	0.083	0.3701	0.224264
PV8674201	L80	atp6	0.0864	0.3901	0.221482
PV8674201	L40	atp6	0.006	0.1346	0.0445765
PV8674201	NC_068513	atp6	0.0086	0.1636	0.0525672
PV8674201	NC_085596	atp6	0.006	0.1411	0.042523
PV8674201	NC_037936	atp6	0.0796	0.4488	0.177362
L35	L80	atp6	0.0034	0.0771	0.0440986
L35	L40	atp6	0.0773	0.3259	0.237189
L35	NC_068513	atp6	0.0907	0.414	0.219082
L35	NC_085596	atp6	0.0783	0.3839	0.203959
L35	NC_037936	atp6	0.0408	0.2373	0.171934
L80	L40	atp6	0.0817	0.3581	0.228149
L80	NC_068513	atp6	0.0942	0.445	0.211685
L80	NC_085596	atp6	0.0826	0.3995	0.206758
L80	NC_037936	atp6	0.0444	0.2766	0.160521
L40	NC_068513	atp6	0.0146	0.1338	0.109118
L40	NC_085596	atp6	0	0.0748	0
L40	NC_037936	atp6	0.0778	0.4389	0.177261
NC_068513	NC_085596	atp6	0.0146	0.1602	0.0911361
NC_068513	NC_037936	atp6	0.0874	0.4655	0.187755
NC_085596	NC_037936	atp6	0.0778	0.4389	0.177261
NC_027188	NC_037938	atp8	0	0.1287	0
NC_027188	NC_037937	atp8	0	0.0616	0
NC_027188	L01	atp8	0	0.0944	0
NC_027188	NC_026782	atp8	0	0.0302	0
NC_027188	NC_061293	atp8	0	0.0302	0
NC_027188	L11	atp8	0	0.0616	0
NC_027188	PP7784991	atp8	0	0.0944	0
NC_027188	Z11	atp8	0	0.0944	0
NC_027188	PV8674201	atp8	0	0.0616	0
NC_027188	L35	atp8	0	0.0302	0
NC_027188	L80	atp8	0	0.0616	0
NC_027188	L40	atp8	0	0.0944	0
NC_027188	NC_068513	atp8	0	0.0302	0
NC_027188	NC_085596	atp8	0	0.0944	0
NC_027188	NC_037936	atp8	0	0.0302	0
NC_037938	NC_037937	atp8	0	0.1287	0
NC_037938	L01	atp8	0	0.0944	0
NC_037938	NC_026782	atp8	0	0.0944	0
NC_037938	NC_061293	atp8	0	0.0944	0
NC_037938	L11	atp8	0	0.1287	0
NC_037938	PP7784991	atp8	0	0.1646	0
NC_037938	Z11	atp8	0	0.1646	0
NC_037938	PV8674201	atp8	0	0.1287	0
NC_037938	L35	atp8	0	0.0944	0
NC_037938	L80	atp8	0	0.1287	0
NC_037938	L40	atp8	0	0.1646	0
NC_037938	NC_068513	atp8	0	0.0944	0
NC_037938	NC_085596	atp8	0	0.1646	0
NC_037938	NC_037936	atp8	0	0.0944	0
NC_037937	L01	atp8	0	0.0944	0
NC_037937	NC_026782	atp8	0	0.0302	0
NC_037937	NC_061293	atp8	0	0.0302	0
NC_037937	L11	atp8	0	0.0616	0
NC_037937	PP7784991	atp8	0	0.0944	0
NC_037937	Z11	atp8	0	0.0944	0
NC_037937	PV8674201	atp8	0	0.0616	0
NC_037937	L35	atp8	0	0.0302	0
NC_037937	L80	atp8	0	0.0616	0
NC_037937	L40	atp8	0	0.0944	0
NC_037937	NC_068513	atp8	0	0.0302	0
NC_037937	NC_085596	atp8	0	0.0302	0
NC_037937	NC_037936	atp8	0	0.0302	0
L01	NC_026782	atp8	0	0.0616	0
L01	NC_061293	atp8	0	0.0616	0
L01	L11	atp8	0	0.0944	0
L01	PP7784991	atp8	0	0.1287	0
L01	Z11	atp8	0	0.1287	0
L01	PV8674201	atp8	0	0.0944	0
L01	L35	atp8	0	0.0616	0
L01	L80	atp8	0	0.0944	0
L01	L40	atp8	0	0.1287	0
L01	NC_068513	atp8	0	0.0616	0
L01	NC_085596	atp8	0	0.1287	0
L01	NC_037936	atp8	0	0.0616	0
NC_026782	NC_061293	atp8	0	0	0
NC_026782	L11	atp8	0	0.0302	0
NC_026782	PP7784991	atp8	0	0.0616	0
NC_026782	Z11	atp8	0	0.0616	0
NC_026782	PV8674201	atp8	0	0.0302	0
NC_026782	L35	atp8	0	0	0
NC_026782	L80	atp8	0	0.0302	0
NC_026782	L40	atp8	0	0.0616	0
NC_026782	NC_068513	atp8	0	0	0
NC_026782	NC_085596	atp8	0	0.0616	0
NC_026782	NC_037936	atp8	0	0	0
NC_061293	L11	atp8	0	0.0302	0
NC_061293	PP7784991	atp8	0	0.0616	0
NC_061293	Z11	atp8	0	0.0616	0
NC_061293	PV8674201	atp8	0	0.0302	0
NC_061293	L35	atp8	0	0	0
NC_061293	L80	atp8	0	0.0302	0
NC_061293	L40	atp8	0	0.0616	0
NC_061293	NC_068513	atp8	0	0	0
NC_061293	NC_085596	atp8	0	0.0616	0
NC_061293	NC_037936	atp8	0	0	0
L11	PP7784991	atp8	0	0.0944	0
L11	Z11	atp8	0	0.0944	0
L11	PV8674201	atp8	0	0.0616	0
L11	L35	atp8	0	0.0302	0
L11	L80	atp8	0	0.0616	0
L11	L40	atp8	0	0.0944	0
L11	NC_068513	atp8	0	0.0302	0
L11	NC_085596	atp8	0	0.0944	0
L11	NC_037936	atp8	0	0.0302	0
PP7784991	Z11	atp8	0	0.1287	0
PP7784991	PV8674201	atp8	0	0.0944	0
PP7784991	L35	atp8	0	0.0616	0
PP7784991	L80	atp8	0	0.0944	0
PP7784991	L40	atp8	0	0.1287	0
PP7784991	NC_068513	atp8	0	0.0616	0
PP7784991	NC_085596	atp8	0	0.1287	0
PP7784991	NC_037936	atp8	0	0.0616	0
Z11	PV8674201	atp8	0	0.0944	0
Z11	L35	atp8	0	0.0616	0
Z11	L80	atp8	0	0.0302	0
Z11	L40	atp8	0	0	0
Z11	NC_068513	atp8	0	0.0616	0
Z11	NC_085596	atp8	0	0.0616	0
Z11	NC_037936	atp8	0	0.0616	0
PV8674201	L35	atp8	0	0.0302	0
PV8674201	L80	atp8	0	0.0616	0
PV8674201	L40	atp8	0	0.0944	0
PV8674201	NC_068513	atp8	0	0.0302	0
PV8674201	NC_085596	atp8	0	0.0944	0
PV8674201	NC_037936	atp8	0	0.0302	0
L35	L80	atp8	0	0.0302	0
L35	L40	atp8	0	0.0616	0
L35	NC_068513	atp8	0	0	0
L35	NC_085596	atp8	0	0.0616	0
L35	NC_037936	atp8	0	0	0
L80	L40	atp8	0	0.0302	0
L80	NC_068513	atp8	0	0.0302	0
L80	NC_085596	atp8	0	0.0302	0
L80	NC_037936	atp8	0	0.0302	0
L40	NC_068513	atp8	0	0.0616	0
L40	NC_085596	atp8	0	0.0616	0
L40	NC_037936	atp8	0	0.0616	0
NC_068513	NC_085596	atp8	0	0.0616	0
NC_068513	NC_037936	atp8	0	0	0
NC_085596	NC_037936	atp8	0	0.0616	0
NC_027188	NC_037938	atp9	0	0.0551	0
NC_027188	NC_037937	atp9	0	0	0
NC_027188	L01	atp9	0	0.0363	0
NC_027188	NC_026782	atp9	0	0.0179	0
NC_027188	NC_061293	atp9	0	0.0551	0
NC_027188	L11	atp9	0	0.0179	0
NC_027188	PP7784991	atp9	0	0.0547	0
NC_027188	Z11	atp9	0	0.0363	0
NC_027188	PV8674201	atp9	0	0.0551	0
NC_027188	L35	atp9	0	0.0744	0
NC_027188	L80	atp9	0	0.0551	0
NC_027188	L40	atp9	0	0.1145	0
NC_027188	NC_068513	atp9	0	0.0179	0
NC_027188	NC_085596	atp9	0	0.0363	0
NC_027188	NC_037936	atp9	0	0	0
NC_037938	NC_037937	atp9	0	0.0551	0
NC_037938	L01	atp9	0	0.0942	0
NC_037938	NC_026782	atp9	0	0.0744	0
NC_037938	NC_061293	atp9	0	0.0744	0
NC_037938	L11	atp9	0	0.0744	0
NC_037938	PP7784991	atp9	0	0.0936	0
NC_037938	Z11	atp9	0	0.0942	0
NC_037938	PV8674201	atp9	0	0.0942	0
NC_037938	L35	atp9	0	0.0942	0
NC_037938	L80	atp9	0	0.0744	0
NC_037938	L40	atp9	0	0.1354	0
NC_037938	NC_068513	atp9	0	0.0744	0
NC_037938	NC_085596	atp9	0	0.0942	0
NC_037938	NC_037936	atp9	0	0.0551	0
NC_037937	L01	atp9	0	0.0363	0
NC_037937	NC_026782	atp9	0	0.0179	0
NC_037937	NC_061293	atp9	0	0.0551	0
NC_037937	L11	atp9	0	0.0179	0
NC_037937	PP7784991	atp9	0	0.0547	0
NC_037937	Z11	atp9	0	0.0363	0
NC_037937	PV8674201	atp9	0	0.0551	0
NC_037937	L35	atp9	0	0.0744	0
NC_037937	L80	atp9	0	0.0551	0
NC_037937	L40	atp9	0	0.1145	0
NC_037937	NC_068513	atp9	0	0.0179	0
NC_037937	NC_085596	atp9	0	0.0363	0
NC_037937	NC_037936	atp9	0	0	0
L01	NC_026782	atp9	0	0.0179	0
L01	NC_061293	atp9	0	0.0551	0
L01	L11	atp9	0	0.0551	0
L01	PP7784991	atp9	0	0.0547	0
L01	Z11	atp9	0	0.0744	0
L01	PV8674201	atp9	0	0.0942	0
L01	L35	atp9	0	0.1145	0
L01	L80	atp9	0	0.0551	0
L01	L40	atp9	0	0.1569	0
L01	NC_068513	atp9	0	0.0551	0
L01	NC_085596	atp9	0	0.0744	0
L01	NC_037936	atp9	0	0.0363	0
NC_026782	NC_061293	atp9	0	0.0363	0
NC_026782	L11	atp9	0	0.0363	0
NC_026782	PP7784991	atp9	0	0.036	0
NC_026782	Z11	atp9	0	0.0551	0
NC_026782	PV8674201	atp9	0	0.0744	0
NC_026782	L35	atp9	0	0.0942	0
NC_026782	L80	atp9	0	0.0363	0
NC_026782	L40	atp9	0	0.1354	0
NC_026782	NC_068513	atp9	0	0.0363	0
NC_026782	NC_085596	atp9	0	0.0551	0
NC_026782	NC_037936	atp9	0	0.0179	0
NC_061293	L11	atp9	0	0.0744	0
NC_061293	PP7784991	atp9	0	0.0739	0
NC_061293	Z11	atp9	0	0.0942	0
NC_061293	PV8674201	atp9	0	0.1145	0
NC_061293	L35	atp9	0	0.0551	0
NC_061293	L80	atp9	0	0.0363	0
NC_061293	L40	atp9	0	0.1791	0
NC_061293	NC_068513	atp9	0	0.0744	0
NC_061293	NC_085596	atp9	0	0.0942	0
NC_061293	NC_037936	atp9	0	0.0551	0
L11	PP7784991	atp9	0	0.0739	0
L11	Z11	atp9	0	0.0551	0
L11	PV8674201	atp9	0	0.0744	0
L11	L35	atp9	0	0.0942	0
L11	L80	atp9	0	0.0744	0
L11	L40	atp9	0	0.1354	0
L11	NC_068513	atp9	0	0.0363	0
L11	NC_085596	atp9	0	0.0551	0
L11	NC_037936	atp9	0	0.0179	0
PP7784991	Z11	atp9	0	0.0936	0
PP7784991	PV8674201	atp9	0	0.0739	0
PP7784991	L35	atp9	0	0.1345	0
PP7784991	L80	atp9	0	0.0739	0
PP7784991	L40	atp9	0	0.1779	0
PP7784991	NC_068513	atp9	0	0.0739	0
PP7784991	NC_085596	atp9	0	0.0936	0
PP7784991	NC_037936	atp9	0	0.0547	0
Z11	PV8674201	atp9	0	0.0942	0
Z11	L35	atp9	0	0.0744	0
Z11	L80	atp9	0	0.0551	0
Z11	L40	atp9	0	0.1145	0
Z11	NC_068513	atp9	0	0.0179	0
Z11	NC_085596	atp9	0	0.0363	0
Z11	NC_037936	atp9	0	0.0363	0
PV8674201	L35	atp9	0	0.1354	0
PV8674201	L80	atp9	0	0.1145	0
PV8674201	L40	atp9	0	0.0942	0
PV8674201	NC_068513	atp9	0	0.0744	0
PV8674201	NC_085596	atp9	0	0.0942	0
PV8674201	NC_037936	atp9	0	0.0551	0
L35	L80	atp9	0	0.0551	0
L35	L40	atp9	0	0.2019	0
L35	NC_068513	atp9	0	0.0942	0
L35	NC_085596	atp9	0	0.0744	0
L35	NC_037936	atp9	0	0.0744	0
L80	L40	atp9	0	0.1791	0
L80	NC_068513	atp9	0	0.0744	0
L80	NC_085596	atp9	0	0.0551	0
L80	NC_037936	atp9	0	0.0551	0
L40	NC_068513	atp9	0	0.0942	0
L40	NC_085596	atp9	0	0.1569	0
L40	NC_037936	atp9	0	0.1145	0
NC_068513	NC_085596	atp9	0	0.0551	0
NC_068513	NC_037936	atp9	0	0.0179	0
NC_085596	NC_037936	atp9	0	0.0363	0
NC_027188	NC_037938	cob	0.0078	0.2687	0.0290287
NC_027188	NC_037937	cob	0.0065	0.2656	0.0244729
NC_027188	L01	cob	0.013	0.2703	0.0480947
NC_027188	NC_026782	cob	0.0289	0.2446	0.118152
NC_027188	NC_061293	cob	0.0111	0.1919	0.0578426
NC_027188	L11	cob	0.0039	0.2598	0.0150115
NC_027188	PP7784991	cob	0.015	0.2518	0.0595711
NC_027188	Z11	cob	0.0091	0.3094	0.0294118
NC_027188	PV8674201	cob	0.011	0.2448	0.0449346
NC_027188	L35	cob	0.011	0.3513	0.0313123
NC_027188	L80	cob	0.011	0.3192	0.0344612
NC_027188	L40	cob	0.0091	0.2909	0.0312822
NC_027188	NC_068513	cob	0.0124	0.2565	0.0483431
NC_027188	NC_085596	cob	0.0091	0.3291	0.0276512
NC_027188	NC_037936	cob	0.011	0.2538	0.0433412
NC_037938	NC_037937	cob	0.0104	0.1629	0.0638428
NC_037938	L01	cob	0.015	0.2173	0.069029
NC_037938	NC_026782	cob	0.0249	0.1847	0.134813
NC_037938	NC_061293	cob	0.015	0.1517	0.0988794
NC_037938	L11	cob	0.0078	0.1903	0.0409879
NC_037938	PP7784991	cob	0.0111	0.217	0.0511521
NC_037938	Z11	cob	0.017	0.2095	0.0811456
NC_037938	PV8674201	cob	0.015	0.1848	0.0811688
NC_037938	L35	cob	0.0189	0.2732	0.0691801
NC_037938	L80	cob	0.015	0.2444	0.0613748
NC_037938	L40	cob	0.0169	0.21	0.0804762
NC_037938	NC_068513	cob	0.0168	0.2729	0.061561
NC_037938	NC_085596	cob	0.017	0.2717	0.062569
NC_037938	NC_037936	cob	0.015	0.1684	0.0890736
NC_037937	L01	cob	0.0065	0.2202	0.0295186
NC_037937	NC_026782	cob	0.0239	0.1806	0.132337
NC_037937	NC_061293	cob	0.0045	0.1703	0.026424
NC_037937	L11	cob	0.0065	0.1393	0.0466619
NC_037937	PP7784991	cob	0.0084	0.2028	0.0414201
NC_037937	Z11	cob	0.0065	0.1954	0.0332651
NC_037937	PV8674201	cob	0.0045	0.0867	0.0519031
NC_037937	L35	cob	0.0084	0.2397	0.0350438
NC_037937	L80	cob	0.0045	0.1954	0.0230297
NC_037937	L40	cob	0.0065	0.1876	0.0346482
NC_037937	NC_068513	cob	0.0063	0.2048	0.0307617
NC_037937	NC_085596	cob	0.0065	0.221	0.0294118
NC_037937	NC_037936	cob	0.0045	0.0444	0.101351
L01	NC_026782	cob	0.0176	0.1182	0.1489
L01	NC_061293	cob	0.0019	0.1178	0.016129
L01	L11	cob	0.013	0.1839	0.0706906
L01	PP7784991	cob	0.0039	0.0669	0.058296
L01	Z11	cob	0.0039	0.2057	0.0189596
L01	PV8674201	cob	0.0019	0.2062	0.00921435
L01	L35	cob	0.0058	0.2326	0.0249355
L01	L80	cob	0.0019	0.2314	0.00821089
L01	L40	cob	0.0039	0.2147	0.0181649
L01	NC_068513	cob	0.0129	0.218	0.0591743
L01	NC_085596	cob	0.0039	0.2314	0.0168539
L01	NC_037936	cob	0.0019	0.1812	0.0104857
NC_026782	NC_061293	cob	0.0176	0.1109	0.158702
NC_026782	L11	cob	0.0296	0.1499	0.197465
NC_026782	PP7784991	cob	0.0143	0.0934	0.153105
NC_026782	Z11	cob	0.0203	0.1708	0.118852
NC_026782	PV8674201	cob	0.0186	0.1538	0.120936
NC_026782	L35	cob	0.0222	0.2222	0.09991
NC_026782	L80	cob	0.0176	0.19	0.0926316
NC_026782	L40	cob	0.0196	0.2159	0.0907828
NC_026782	NC_068513	cob	0.0294	0.127	0.231496
NC_026782	NC_085596	cob	0.0203	0.2125	0.0955294
NC_026782	NC_037936	cob	0.0192	0.1753	0.109527
NC_061293	L11	cob	0.011	0.1363	0.0807043
NC_061293	PP7784991	cob	0.0039	0.1251	0.0311751
NC_061293	Z11	cob	0.0019	0.1334	0.0142429
NC_061293	PV8674201	cob	0	0.1414	0
NC_061293	L35	cob	0.0039	0.1901	0.0205155
NC_061293	L80	cob	0	0.1647	0
NC_061293	L40	cob	0.0019	0.1732	0.01097
NC_061293	NC_068513	cob	0.0109	0.1929	0.056506
NC_061293	NC_085596	cob	0.0019	0.1809	0.010503
NC_061293	NC_037936	cob	0	0.1337	0
L11	PP7784991	cob	0.015	0.1674	0.0896057
L11	Z11	cob	0.013	0.1522	0.0854139
L11	PV8674201	cob	0.011	0.1447	0.0760194
L11	L35	cob	0.015	0.2023	0.0741473
L11	L80	cob	0.011	0.1846	0.0595883
L11	L40	cob	0.013	0.1934	0.0672182
L11	NC_068513	cob	0.0128	0.1938	0.0660475
L11	NC_085596	cob	0.013	0.2098	0.0619638
L11	NC_037936	cob	0.011	0.1606	0.0684932
PP7784991	Z11	cob	0.0058	0.197	0.0294416
PP7784991	PV8674201	cob	0.0039	0.1809	0.0215589
PP7784991	L35	cob	0.0078	0.2236	0.0348837
PP7784991	L80	cob	0.0039	0.2225	0.0175281
PP7784991	L40	cob	0.0058	0.2059	0.028169
PP7784991	NC_068513	cob	0.0148	0.176	0.0840909
PP7784991	NC_085596	cob	0.0058	0.2054	0.0282376
PP7784991	NC_037936	cob	0.0039	0.1647	0.0236794
Z11	PV8674201	cob	0.0019	0.1985	0.00957179
Z11	L35	cob	0.0019	0.1659	0.0114527
Z11	L80	cob	0.0019	0.1184	0.0160473
Z11	L40	cob	0	0.089	0
Z11	NC_068513	cob	0.0128	0.2363	0.0541684
Z11	NC_085596	cob	0	0.1651	0
Z11	NC_037936	cob	0.0019	0.1901	0.00999474
PV8674201	L35	cob	0.0039	0.1995	0.0195489
PV8674201	L80	cob	0	0.1575	0
PV8674201	L40	cob	0.0019	0.1659	0.0114527
PV8674201	NC_068513	cob	0.0109	0.1855	0.0587601
PV8674201	NC_085596	cob	0.0019	0.2242	0.00847458
PV8674201	NC_037936	cob	0	0.0966	0
L35	L80	cob	0.0039	0.119	0.0327731
L35	L40	cob	0.0019	0.1663	0.0114251
L35	NC_068513	cob	0.0148	0.2375	0.0623158
L35	NC_085596	cob	0.0019	0.15	0.0126667
L35	NC_037936	cob	0.0039	0.2341	0.0166595
L80	L40	cob	0.0019	0.134	0.0141791
L80	NC_068513	cob	0.0109	0.2017	0.0540407
L80	NC_085596	cob	0.0019	0.126	0.0150794
L80	NC_037936	cob	0	0.2242	0
L40	NC_068513	cob	0.0128	0.2548	0.0502355
L40	NC_085596	cob	0	0.1655	0
L40	NC_037936	cob	0.0019	0.1823	0.0104224
NC_068513	NC_085596	cob	0.0128	0.2452	0.0522023
NC_068513	NC_037936	cob	0.0109	0.2281	0.0477861
NC_085596	NC_037936	cob	0.0019	0.2155	0.00881671
NC_027188	NC_037938	cox1	0.0083	0.2635	0.0314991
NC_027188	NC_037937	cox1	0.0025	0.2692	0.00928678
NC_027188	L01	cox1	0.0066	0.243	0.0271605
NC_027188	NC_026782	cox1	0.0075	0.2139	0.0350631
NC_027188	NC_061293	cox1	0.0066	0.1992	0.0331325
NC_027188	L11	cox1	0.0066	0.2421	0.0272615
NC_027188	PP7784991	cox1	0.0087	0.2524	0.0344691
NC_027188	Z11	cox1	0.0017	0.2643	0.00643208
NC_027188	PV8674201	cox1	0.0145	0.2452	0.0591354
NC_027188	L35	cox1	0.0058	0.2919	0.0198698
NC_027188	L80	cox1	0.0066	0.2767	0.0238525
NC_027188	L40	cox1	0.0017	0.2385	0.00712788
NC_027188	NC_068513	cox1	0.0025	0.3076	0.00812744
NC_027188	NC_085596	cox1	0.0033	0.2458	0.0134255
NC_027188	NC_037936	cox1	0.0017	0.2353	0.00722482
NC_037938	NC_037937	cox1	0.0111	0.2219	0.0500225
NC_037938	L01	cox1	0.0113	0.2251	0.0501999
NC_037938	NC_026782	cox1	0.0129	0.1864	0.069206
NC_037938	NC_061293	cox1	0.0121	0.1964	0.061609
NC_037938	L11	cox1	0.0103	0.1966	0.0523906
NC_037938	PP7784991	cox1	0.0142	0.2305	0.0616052
NC_037938	Z11	cox1	0.0067	0.1905	0.0351706
NC_037938	PV8674201	cox1	0.0233	0.2206	0.105621
NC_037938	L35	cox1	0.0094	0.1794	0.0523969
NC_037938	L80	cox1	0.0103	0.1695	0.060767
NC_037938	L40	cox1	0.0067	0.1473	0.0454854
NC_037938	NC_068513	cox1	0.0058	0.2295	0.0252723
NC_037938	NC_085596	cox1	0.0067	0.1604	0.0417706
NC_037938	NC_037936	cox1	0.0103	0.1971	0.0522577
NC_037937	L01	cox1	0.0079	0.191	0.0413613
NC_037937	NC_026782	cox1	0.0087	0.1807	0.0481461
NC_037937	NC_061293	cox1	0.0079	0.1534	0.0514993
NC_037937	L11	cox1	0.0092	0.2061	0.0446385
NC_037937	PP7784991	cox1	0.01	0.1858	0.0538213
NC_037937	Z11	cox1	0.0041	0.1883	0.0217738
NC_037937	PV8674201	cox1	0.0152	0.1097	0.13856
NC_037937	L35	cox1	0.0066	0.1715	0.038484
NC_037937	L80	cox1	0.0075	0.1889	0.0397035
NC_037937	L40	cox1	0.0041	0.1615	0.025387
NC_037937	NC_068513	cox1	0.005	0.213	0.0234742
NC_037937	NC_085596	cox1	0.0058	0.1817	0.0319207
NC_037937	NC_037936	cox1	0.0008	0.0444	0.018018
L01	NC_026782	cox1	0.0008	0.1042	0.00767754
L01	NC_061293	cox1	0.0017	0.0917	0.0185387
L01	L11	cox1	0.0096	0.2224	0.0431655
L01	PP7784991	cox1	0.0021	0.131	0.0160305
L01	Z11	cox1	0.005	0.1885	0.0265252
L01	PV8674201	cox1	0.0183	0.1794	0.102007
L01	L35	cox1	0.0079	0.1975	0.04
L01	L80	cox1	0.0083	0.2137	0.0388395
L01	L40	cox1	0.0054	0.1803	0.0299501
L01	NC_068513	cox1	0.0062	0.2078	0.0298364
L01	NC_085596	cox1	0.0066	0.1922	0.0343392
L01	NC_037936	cox1	0.0071	0.1738	0.0408516
NC_026782	NC_061293	cox1	0.0025	0.0887	0.0281849
NC_026782	L11	cox1	0.0112	0.1906	0.0587618
NC_026782	PP7784991	cox1	0.0029	0.1246	0.0232745
NC_026782	Z11	cox1	0.0058	0.1817	0.0319207
NC_026782	PV8674201	cox1	0.0192	0.1592	0.120603
NC_026782	L35	cox1	0.0087	0.2082	0.0417867
NC_026782	L80	cox1	0.0091	0.1926	0.0472482
NC_026782	L40	cox1	0.0062	0.1634	0.0379437
NC_026782	NC_068513	cox1	0.0071	0.1904	0.0372899
NC_026782	NC_085596	cox1	0.0075	0.1617	0.0463822
NC_026782	NC_037936	cox1	0.0079	0.1537	0.0513988
NC_061293	L11	cox1	0.0104	0.1902	0.0546793
NC_061293	PP7784991	cox1	0.0035	0.0909	0.0385039
NC_061293	Z11	cox1	0.005	0.1545	0.0323625
NC_061293	PV8674201	cox1	0.0196	0.1311	0.149504
NC_061293	L35	cox1	0.0079	0.1765	0.0447592
NC_061293	L80	cox1	0.0083	0.1751	0.0474015
NC_061293	L40	cox1	0.0054	0.1631	0.0331085
NC_061293	NC_068513	cox1	0.0062	0.19	0.0326316
NC_061293	NC_085596	cox1	0.0066	0.1547	0.0426632
NC_061293	NC_037936	cox1	0.0071	0.1371	0.051787
L11	PP7784991	cox1	0.0125	0.2389	0.0523231
L11	Z11	cox1	0.005	0.2195	0.022779
L11	PV8674201	cox1	0.0196	0.1874	0.104589
L11	L35	cox1	0.0075	0.2162	0.0346901
L11	L80	cox1	0.0083	0.2347	0.0353643
L11	L40	cox1	0.005	0.1848	0.0270563
L11	NC_068513	cox1	0.0058	0.2089	0.0277645
L11	NC_085596	cox1	0.005	0.1985	0.0251889
L11	NC_037936	cox1	0.0083	0.1955	0.0424552
PP7784991	Z11	cox1	0.0071	0.2042	0.0347698
PP7784991	PV8674201	cox1	0.0204	0.1811	0.112645
PP7784991	L35	cox1	0.01	0.2315	0.0431965
PP7784991	L80	cox1	0.0104	0.2155	0.0482599
PP7784991	L40	cox1	0.0075	0.2064	0.0363372
PP7784991	NC_068513	cox1	0.0083	0.2423	0.0342551
PP7784991	NC_085596	cox1	0.0087	0.2224	0.0391187
PP7784991	NC_037936	cox1	0.0091	0.1755	0.0518519
Z11	PV8674201	cox1	0.0162	0.1734	0.0934256
Z11	L35	cox1	0.0042	0.1844	0.0227766
Z11	L80	cox1	0.005	0.1847	0.0270709
Z11	L40	cox1	0	0.0821	0
Z11	NC_068513	cox1	0.0008	0.2485	0.00321932
Z11	NC_085596	cox1	0.0017	0.1315	0.0129278
Z11	NC_037936	cox1	0.0033	0.1814	0.0181918
PV8674201	L35	cox1	0.0171	0.1908	0.0896226
PV8674201	L80	cox1	0.0179	0.1774	0.100902
PV8674201	L40	cox1	0.0162	0.1603	0.101061
PV8674201	NC_068513	cox1	0.0167	0.21	0.0795238
PV8674201	NC_085596	cox1	0.0162	0.1737	0.0932642
PV8674201	NC_037936	cox1	0.0143	0.1097	0.130356
L35	L80	cox1	0.0008	0.0974	0.00821355
L35	L40	cox1	0.0041	0.1644	0.0249392
L35	NC_068513	cox1	0.0033	0.2526	0.0130641
L35	NC_085596	cox1	0.0025	0.1847	0.0135355
L35	NC_037936	cox1	0.0058	0.1614	0.0359356
L80	L40	cox1	0.005	0.168	0.0297619
L80	NC_068513	cox1	0.0041	0.253	0.0162055
L80	NC_085596	cox1	0.0033	0.1815	0.0181818
L80	NC_037936	cox1	0.0066	0.182	0.0362637
L40	NC_068513	cox1	0.0008	0.1949	0.00410467
L40	NC_085596	cox1	0.0017	0.0912	0.0186404
L40	NC_037936	cox1	0.0033	0.1483	0.0222522
NC_068513	NC_085596	cox1	0.0008	0.1845	0.00433604
NC_068513	NC_037936	cox1	0.0041	0.2023	0.0202669
NC_085596	NC_037936	cox1	0.005	0.1548	0.0322997
NC_027188	NC_037938	cox2	0.0161	0.2353	0.0684233
NC_027188	NC_037937	cox2	0.0052	0.1473	0.0353021
NC_027188	L01	cox2	0.0017	0.1191	0.0142737
NC_027188	NC_026782	cox2	0.0069	0.1192	0.0578859
NC_027188	NC_061293	cox2	0.0156	0.2061	0.0756914
NC_027188	L11	cox2	0.0034	0.147	0.0231293
NC_027188	PP7784991	cox2	0.0104	0.1328	0.0783133
NC_027188	Z11	cox2	0.0034	0.1541	0.0220636
NC_027188	PV8674201	cox2	0	0.1195	0
NC_027188	L35	cox2	0.0134	0.185	0.0724324
NC_027188	L80	cox2	0.0034	0.1612	0.0210918
NC_027188	L40	cox2	0.0034	0.1399	0.0243031
NC_027188	NC_068513	cox2	0.0034	0.1763	0.0192853
NC_027188	NC_085596	cox2	0.0017	0.1331	0.0127724
NC_027188	NC_037936	cox2	0.0052	0.1761	0.0295287
NC_037938	NC_037937	cox2	0.0179	0.2045	0.0875306
NC_037938	L01	cox2	0.015	0.2013	0.0745156
NC_037938	NC_026782	cox2	0.0202	0.2014	0.100298
NC_037938	NC_061293	cox2	0.0154	0.2077	0.0741454
NC_037938	L11	cox2	0.0167	0.2169	0.076994
NC_037938	PP7784991	cox2	0.0238	0.1714	0.138856
NC_037938	Z11	cox2	0.0167	0.2169	0.076994
NC_037938	PV8674201	cox2	0.0161	0.2045	0.0787286
NC_037938	L35	cox2	0.0277	0.2466	0.112328
NC_037938	L80	cox2	0.0167	0.2092	0.0798279
NC_037938	L40	cox2	0.0167	0.2015	0.0828784
NC_037938	NC_068513	cox2	0.0167	0.2255	0.0740576
NC_037938	NC_085596	cox2	0.015	0.1941	0.0772798
NC_037938	NC_037936	cox2	0.0179	0.22	0.0813636
NC_037937	L01	cox2	0.0034	0.1542	0.0220493
NC_037937	NC_026782	cox2	0.0086	0.1543	0.0557356
NC_037937	NC_061293	cox2	0.0173	0.2066	0.0837367
NC_037937	L11	cox2	0.0052	0.1195	0.0435146
NC_037937	PP7784991	cox2	0.0121	0.1614	0.074969
NC_037937	Z11	cox2	0.0052	0.1688	0.0308057
NC_037937	PV8674201	cox2	0.006	0.1232	0.0487013
NC_037937	L35	cox2	0.0143	0.1966	0.0727365
NC_037937	L80	cox2	0.0052	0.1544	0.0336788
NC_037937	L40	cox2	0.0052	0.1402	0.0370899
NC_037937	NC_068513	cox2	0.0052	0.1549	0.03357
NC_037937	NC_085596	cox2	0.0034	0.1546	0.0219922
NC_037937	NC_037936	cox2	0	0.0543	0
L01	NC_026782	cox2	0.0052	0.0603	0.0862355
L01	NC_061293	cox2	0.0138	0.1401	0.0985011
L01	L11	cox2	0.0017	0.0924	0.0183983
L01	PP7784991	cox2	0.0086	0.0729	0.11797
L01	Z11	cox2	0.0017	0.0924	0.0183983
L01	PV8674201	cox2	0.0017	0.0926	0.0183585
L01	L35	cox2	0.0117	0.1277	0.091621
L01	L80	cox2	0.0017	0.0924	0.0183983
L01	L40	cox2	0.0017	0.0924	0.0183983
L01	NC_068513	cox2	0.0017	0.106	0.0160377
L01	NC_085596	cox2	0	0.0991	0
L01	NC_037936	cox2	0.0034	0.1686	0.0201661
NC_026782	NC_061293	cox2	0.0191	0.1332	0.143393
NC_026782	L11	cox2	0.0069	0.0795	0.0867925
NC_026782	PP7784991	cox2	0.0138	0.0924	0.149351
NC_026782	Z11	cox2	0.0069	0.0859	0.080326
NC_026782	PV8674201	cox2	0.0069	0.0993	0.0694864
NC_026782	L35	cox2	0.0178	0.1243	0.143202
NC_026782	L80	cox2	0.0069	0.073	0.0945205
NC_026782	L40	cox2	0.0069	0.0859	0.080326
NC_026782	NC_068513	cox2	0.0069	0.0862	0.0800464
NC_026782	NC_085596	cox2	0.0052	0.0926	0.0561555
NC_026782	NC_037936	cox2	0.0086	0.1543	0.0557356
NC_061293	L11	cox2	0.0121	0.1688	0.0716825
NC_061293	PP7784991	cox2	0.0191	0.1059	0.180359
NC_061293	Z11	cox2	0.0121	0.191	0.0633508
NC_061293	PV8674201	cox2	0.0156	0.1765	0.0883853
NC_061293	L35	cox2	0.023	0.2354	0.097706
NC_061293	L80	cox2	0.0121	0.1835	0.0659401
NC_061293	L40	cox2	0.0121	0.191	0.0633508
NC_061293	NC_068513	cox2	0.0156	0.1694	0.0920897
NC_061293	NC_085596	cox2	0.0138	0.169	0.0816568
NC_061293	NC_037936	cox2	0.0173	0.199	0.0869347
L11	PP7784991	cox2	0.0069	0.1191	0.0579345
L11	Z11	cox2	0	0.1125	0
L11	PV8674201	cox2	0.0034	0.0862	0.0394432
L11	L35	cox2	0.0099	0.121	0.0818182
L11	L80	cox2	0	0.0795	0
L11	L40	cox2	0	0.0991	0
L11	NC_068513	cox2	0.0034	0.0928	0.0366379
L11	NC_085596	cox2	0.0017	0.0992	0.0171371
L11	NC_037936	cox2	0.0052	0.1333	0.0390098
PP7784991	Z11	cox2	0.0069	0.1328	0.0519578
PP7784991	PV8674201	cox2	0.0103	0.0992	0.103831
PP7784991	L35	cox2	0.0178	0.1592	0.111809
PP7784991	L80	cox2	0.0069	0.1191	0.0579345
PP7784991	L40	cox2	0.0069	0.1328	0.0519578
PP7784991	NC_068513	cox2	0.0103	0.1333	0.0772693
PP7784991	NC_085596	cox2	0.0086	0.133	0.0646617
PP7784991	NC_037936	cox2	0.0121	0.1833	0.066012
Z11	PV8674201	cox2	0.0034	0.1333	0.0255064
Z11	L35	cox2	0.0099	0.1142	0.08669
Z11	L80	cox2	0	0.0991	0
Z11	L40	cox2	0	0.0357	0
Z11	NC_068513	cox2	0.0034	0.1128	0.0301418
Z11	NC_085596	cox2	0.0017	0.0796	0.0213568
Z11	NC_037936	cox2	0.0052	0.1985	0.0261965
PV8674201	L35	cox2	0.0134	0.1706	0.0785463
PV8674201	L80	cox2	0.0034	0.106	0.0320755
PV8674201	L40	cox2	0.0034	0.1333	0.0255064
PV8674201	NC_068513	cox2	0.0034	0.1131	0.0300619
PV8674201	NC_085596	cox2	0.0017	0.1265	0.0134387
PV8674201	NC_037936	cox2	0.006	0.1441	0.0416378
L35	L80	cox2	0.0099	0.121	0.0818182
L35	L40	cox2	0.0099	0.1008	0.0982143
L35	NC_068513	cox2	0.0134	0.1635	0.0819572
L35	NC_085596	cox2	0.0117	0.1143	0.102362
L35	NC_037936	cox2	0.0143	0.2275	0.0628571
L80	L40	cox2	0	0.086	0
L80	NC_068513	cox2	0.0034	0.0862	0.0394432
L80	NC_085596	cox2	0.0017	0.0732	0.023224
L80	NC_037936	cox2	0.0052	0.1761	0.0295287
L40	NC_068513	cox2	0.0034	0.0994	0.0342052
L40	NC_085596	cox2	0.0017	0.0668	0.0254491
L40	NC_037936	cox2	0.0052	0.1688	0.0308057
NC_068513	NC_085596	cox2	0.0017	0.1062	0.0160075
NC_068513	NC_037936	cox2	0.0052	0.1337	0.038893
NC_085596	NC_037936	cox2	0.0034	0.1763	0.0192853
NC_027188	NC_037938	cox3	0.0068	0.1427	0.0476524
NC_027188	NC_037937	cox3	0.0034	0.1852	0.0183585
NC_027188	L01	cox3	0.0034	0.1855	0.0183288
NC_027188	NC_026782	cox3	0.0042	0.2186	0.0192132
NC_027188	NC_061293	cox3	0.0042	0.1885	0.0222812
NC_027188	L11	cox3	0.0034	0.1571	0.0216423
NC_027188	PP7784991	cox3	0.0076	0.2336	0.0325342
NC_027188	Z11	cox3	0.0076	0.1601	0.0474703
NC_027188	PV8674201	cox3	0.0034	0.1296	0.0262346
NC_027188	L35	cox3	0.0068	0.1934	0.0351603
NC_027188	L80	cox3	0.0068	0.1788	0.0380313
NC_027188	L40	cox3	0.0093	0.167	0.0556886
NC_027188	NC_068513	cox3	0.0017	0.2378	0.00714886
NC_027188	NC_085596	cox3	0.0034	0.1853	0.0183486
NC_027188	NC_037936	cox3	0.0034	0.1924	0.0176715
NC_037938	NC_037937	cox3	0.0051	0.1632	0.03125
NC_037938	L01	cox3	0.0068	0.1496	0.0454545
NC_037938	NC_026782	cox3	0.0076	0.1811	0.0419658
NC_037938	NC_061293	cox3	0.0076	0.1457	0.052162
NC_037938	L11	cox3	0.0068	0.1293	0.0525909
NC_037938	PP7784991	cox3	0.011	0.1954	0.0562948
NC_037938	Z11	cox3	0.0042	0.0678	0.0619469
NC_037938	PV8674201	cox3	0.0034	0.1028	0.0330739
NC_037938	L35	cox3	0.0068	0.164	0.0414634
NC_037938	L80	cox3	0.0068	0.164	0.0414634
NC_037938	L40	cox3	0.0025	0.0616	0.0405844
NC_037938	NC_068513	cox3	0.0051	0.1992	0.0256024
NC_037938	NC_085596	cox3	0.0034	0.1027	0.0331061
NC_037938	NC_037936	cox3	0.0051	0.1774	0.0287486
NC_037937	L01	cox3	0.0034	0.1498	0.0226969
NC_037937	NC_026782	cox3	0.0042	0.1742	0.0241102
NC_037937	NC_061293	cox3	0.0042	0.1667	0.025195
NC_037937	L11	cox3	0.0034	0.1362	0.0249633
NC_037937	PP7784991	cox3	0.0076	0.203	0.0374384
NC_037937	Z11	cox3	0.0059	0.1599	0.0368981
NC_037937	PV8674201	cox3	0.0034	0.0965	0.0352332
NC_037937	L35	cox3	0.0051	0.2004	0.0254491
NC_037937	L80	cox3	0.0051	0.1434	0.0355649
NC_037937	L40	cox3	0.0076	0.181	0.041989
NC_037937	NC_068513	cox3	0.0017	0.1996	0.00851703
NC_037937	NC_085596	cox3	0.0017	0.1778	0.0095613
NC_037937	NC_037936	cox3	0	0.0229	0
L01	NC_026782	cox3	0.0042	0.1816	0.0231278
L01	NC_061293	cox3	0.0042	0.1258	0.0333863
L01	L11	cox3	0.0034	0.1502	0.0226365
L01	PP7784991	cox3	0.0042	0.0557	0.0754039
L01	Z11	cox3	0.0076	0.1532	0.0496084
L01	PV8674201	cox3	0.0034	0.1228	0.0276873
L01	L35	cox3	0.0068	0.1934	0.0351603
L01	L80	cox3	0.0068	0.1575	0.0431746
L01	L40	cox3	0.0093	0.1813	0.0512962
L01	NC_068513	cox3	0.0017	0.178	0.00955056
L01	NC_085596	cox3	0.0034	0.1853	0.0183486
L01	NC_037936	cox3	0.0034	0.1637	0.0207697
NC_026782	NC_061293	cox3	0	0.1494	0
NC_026782	L11	cox3	0.0042	0.1397	0.0300644
NC_026782	PP7784991	cox3	0.0034	0.245	0.0138776
NC_026782	Z11	cox3	0.0034	0.1921	0.0176991
NC_026782	PV8674201	cox3	0.0042	0.1396	0.030086
NC_026782	L35	cox3	0.0076	0.2118	0.0358829
NC_026782	L80	cox3	0.0076	0.1538	0.0494148
NC_026782	L40	cox3	0.0051	0.1775	0.0287324
NC_026782	NC_068513	cox3	0.0025	0.2034	0.0122911
NC_026782	NC_085596	cox3	0.0042	0.1601	0.0262336
NC_026782	NC_037936	cox3	0.0042	0.1886	0.0222694
NC_061293	L11	cox3	0.0042	0.1601	0.0262336
NC_061293	PP7784991	cox3	0.0034	0.1631	0.0208461
NC_061293	Z11	cox3	0.0034	0.1773	0.0191765
NC_061293	PV8674201	cox3	0.0042	0.1258	0.0333863
NC_061293	L35	cox3	0.0076	0.1818	0.0418042
NC_061293	L80	cox3	0.0076	0.1675	0.0453731
NC_061293	L40	cox3	0.0051	0.1843	0.0276723
NC_061293	NC_068513	cox3	0.0025	0.1598	0.0156446
NC_061293	NC_085596	cox3	0.0042	0.1668	0.0251799
NC_061293	NC_037936	cox3	0.0042	0.181	0.0232044
L11	PP7784991	cox3	0.0076	0.1889	0.0402329
L11	Z11	cox3	0.0076	0.1194	0.0636516
L11	PV8674201	cox3	0.0034	0.0839	0.0405244
L11	L35	cox3	0.0034	0.1437	0.0236604
L11	L80	cox3	0.0034	0.1369	0.0248356
L11	L40	cox3	0.0093	0.1394	0.0667145
L11	NC_068513	cox3	0.0017	0.1782	0.00953984
L11	NC_085596	cox3	0.0034	0.1431	0.0237596
L11	NC_037936	cox3	0.0034	0.1362	0.0249633
PP7784991	Z11	cox3	0.0068	0.1919	0.0354351
PP7784991	PV8674201	cox3	0.0076	0.1743	0.043603
PP7784991	L35	cox3	0.011	0.204	0.0539216
PP7784991	L80	cox3	0.011	0.2267	0.0485223
PP7784991	L40	cox3	0.0085	0.2139	0.0397382
PP7784991	NC_068513	cox3	0.0059	0.249	0.0236948
PP7784991	NC_085596	cox3	0.0076	0.1958	0.0388151
PP7784991	NC_037936	cox3	0.0076	0.203	0.0374384
Z11	PV8674201	cox3	0.0042	0.0932	0.0450644
Z11	L35	cox3	0.0076	0.1399	0.0543245
Z11	L80	cox3	0.0076	0.1537	0.049447
Z11	L40	cox3	0.0017	0.0586	0.0290102
Z11	NC_068513	cox3	0.0059	0.2106	0.0280152
Z11	NC_085596	cox3	0.0042	0.0995	0.0422111
Z11	NC_037936	cox3	0.0059	0.1669	0.0353505
PV8674201	L35	cox3	0.0068	0.1367	0.049744
PV8674201	L80	cox3	0.0068	0.1166	0.058319
PV8674201	L40	cox3	0.0059	0.1126	0.0523979
PV8674201	NC_068513	cox3	0.0017	0.143	0.0118881
PV8674201	NC_085596	cox3	0.0034	0.1161	0.0292851
PV8674201	NC_037936	cox3	0.0034	0.1095	0.0310502
L35	L80	cox3	0	0.165	0
L35	L40	cox3	0.0093	0.1605	0.0579439
L35	NC_068513	cox3	0.0051	0.2624	0.019436
L35	NC_085596	cox3	0.0034	0.1298	0.0261941
L35	NC_037936	cox3	0.0051	0.2004	0.0254491
L80	L40	cox3	0.0093	0.1605	0.0579439
L80	NC_068513	cox3	0.0051	0.2155	0.0236659
L80	NC_085596	cox3	0.0034	0.1643	0.0206939
L80	NC_037936	cox3	0.0051	0.1434	0.0355649
L40	NC_068513	cox3	0.0076	0.2255	0.0337029
L40	NC_085596	cox3	0.0059	0.0804	0.0733831
L40	NC_037936	cox3	0.0076	0.1955	0.0388747
NC_068513	NC_085596	cox3	0.0017	0.2298	0.00739774
NC_068513	NC_037936	cox3	0.0017	0.2145	0.00792541
NC_085596	NC_037936	cox3	0.0017	0.1922	0.00884495
NC_027188	NC_037938	nad1	0.0046	0.1534	0.029987
NC_027188	NC_037937	nad1	0.0069	0.1567	0.0440332
NC_027188	L01	nad1	0.0076	0.1411	0.0538625
NC_027188	NC_026782	nad1	0.0053	0.1375	0.0385455
NC_027188	NC_061293	nad1	0.0046	0.1163	0.0395529
NC_027188	L11	nad1	0.0053	0.1195	0.0443515
NC_027188	PP7784991	nad1	0.0046	0.1661	0.0276942
NC_027188	Z11	nad1	0.0069	0.1317	0.0523918
NC_027188	PV8674201	nad1	0.0046	0.0813	0.0565806
NC_027188	L35	nad1	0.0069	0.1137	0.060686
NC_027188	L80	nad1	0.0053	0.1502	0.0352863
NC_027188	L40	nad1	0.0069	0.1379	0.0500363
NC_027188	NC_068513	nad1	0.0115	0.1499	0.0767178
NC_027188	NC_085596	nad1	0.0053	0.1696	0.03125
NC_027188	NC_037936	nad1	0.0069	0.1498	0.0460614
NC_037938	NC_037937	nad1	0.0015	0.1988	0.00754527
NC_037938	L01	nad1	0.003	0.141	0.0212766
NC_037938	NC_026782	nad1	0	0.1161	0
NC_037938	NC_061293	nad1	0	0.1043	0
NC_037938	L11	nad1	0	0.1284	0
NC_037938	PP7784991	nad1	0	0.1224	0
NC_037938	Z11	nad1	0.0015	0.1661	0.0090307
NC_037938	PV8674201	nad1	0	0.1104	0
NC_037938	L35	nad1	0.0015	0.1472	0.0101902
NC_037938	L80	nad1	0	0.1788	0
NC_037938	L40	nad1	0.0015	0.1856	0.0080819
NC_037938	NC_068513	nad1	0.0061	0.1467	0.0415815
NC_037938	NC_085596	nad1	0	0.199	0
NC_037938	NC_037936	nad1	0.0015	0.1914	0.00783699
NC_037937	L01	nad1	0.0046	0.1728	0.0266204
NC_037937	NC_026782	nad1	0.0015	0.1594	0.00941029
NC_037937	NC_061293	nad1	0.0015	0.1722	0.0087108
NC_037937	L11	nad1	0.0015	0.1597	0.00939261
NC_037937	PP7784991	nad1	0.0015	0.2192	0.00684307
NC_037937	Z11	nad1	0.003	0.1727	0.0173712
NC_037937	PV8674201	nad1	0.0015	0.1105	0.0135747
NC_037937	L35	nad1	0.003	0.1411	0.0212615
NC_037937	L80	nad1	0.0015	0.1725	0.00869565
NC_037937	L40	nad1	0.003	0.1662	0.0180505
NC_037937	NC_068513	nad1	0.0076	0.1918	0.0396246
NC_037937	NC_085596	nad1	0.0015	0.1794	0.0083612
NC_037937	NC_037936	nad1	0	0.0261	0
L01	NC_026782	nad1	0.0038	0.0899	0.0422692
L01	NC_061293	nad1	0.003	0.0643	0.0466563
L01	L11	nad1	0.003	0.1047	0.0286533
L01	PP7784991	nad1	0.003	0.1166	0.025729
L01	Z11	nad1	0.0046	0.1411	0.032601
L01	PV8674201	nad1	0.003	0.0871	0.0344432
L01	L35	nad1	0.0046	0.1413	0.0325548
L01	L80	nad1	0.003	0.1857	0.0161551
L01	L40	nad1	0.0046	0.1474	0.0312076
L01	NC_068513	nad1	0.0061	0.1346	0.0453195
L01	NC_085596	nad1	0.003	0.2062	0.014549
L01	NC_037936	nad1	0.0046	0.1658	0.0277443
NC_026782	NC_061293	nad1	0	0.064	0
NC_026782	L11	nad1	0	0.0984	0
NC_026782	PP7784991	nad1	0	0.1043	0
NC_026782	Z11	nad1	0.0015	0.1344	0.0111607
NC_026782	PV8674201	nad1	0	0.0868	0
NC_026782	L35	nad1	0.0015	0.1224	0.0122549
NC_026782	L80	nad1	0	0.1656	0
NC_026782	L40	nad1	0.0015	0.1406	0.0106686
NC_026782	NC_068513	nad1	0.0069	0.1371	0.0503282
NC_026782	NC_085596	nad1	0	0.192	0
NC_026782	NC_037936	nad1	0.0015	0.1525	0.00983607
NC_061293	L11	nad1	0	0.0811	0
NC_061293	PP7784991	nad1	0	0.0698	0
NC_061293	Z11	nad1	0.0015	0.1163	0.0128977
NC_061293	PV8674201	nad1	0	0.0642	0
NC_061293	L35	nad1	0.0015	0.1164	0.0128866
NC_061293	L80	nad1	0	0.1592	0
NC_061293	L40	nad1	0.0015	0.1223	0.0122649
NC_061293	NC_068513	nad1	0.0061	0.128	0.0476563
NC_061293	NC_085596	nad1	0	0.1854	0
NC_061293	NC_037936	nad1	0.0015	0.1651	0.0090854
L11	PP7784991	nad1	0	0.1469	0
L11	Z11	nad1	0.0015	0.1534	0.00977836
L11	PV8674201	nad1	0	0.0928	0
L11	L35	nad1	0.0015	0.1166	0.0128645
L11	L80	nad1	0	0.1595	0
L11	L40	nad1	0.0015	0.1534	0.00977836
L11	NC_068513	nad1	0.0061	0.1343	0.0454207
L11	NC_085596	nad1	0	0.1792	0
L11	NC_037936	nad1	0.0015	0.1528	0.00981675
PP7784991	Z11	nad1	0.0015	0.1661	0.0090307
PP7784991	PV8674201	nad1	0	0.1104	0
PP7784991	L35	nad1	0.0015	0.1348	0.0111276
PP7784991	L80	nad1	0	0.1986	0
PP7784991	L40	nad1	0.0015	0.1597	0.00939261
PP7784991	NC_068513	nad1	0.0061	0.1467	0.0415815
PP7784991	NC_085596	nad1	0	0.2263	0
PP7784991	NC_037936	nad1	0.0015	0.1981	0.00757193
Z11	PV8674201	nad1	0.0015	0.0987	0.0151976
Z11	L35	nad1	0.0038	0.1077	0.0352832
Z11	L80	nad1	0.0015	0.1409	0.0106458
Z11	L40	nad1	0	0.0929	0
Z11	NC_068513	nad1	0.0076	0.1658	0.0458384
Z11	NC_085596	nad1	0.0015	0.1925	0.00779221
Z11	NC_037936	nad1	0.0031	0.1656	0.0187198
PV8674201	L35	nad1	0.0015	0.0757	0.0198151
PV8674201	L80	nad1	0	0.1045	0
PV8674201	L40	nad1	0.0015	0.0987	0.0151976
PV8674201	NC_068513	nad1	0.0061	0.1222	0.0499182
PV8674201	NC_085596	nad1	0	0.1472	0
PV8674201	NC_037936	nad1	0.0015	0.1042	0.0143954
L35	L80	nad1	0.0015	0.0757	0.0198151
L35	L40	nad1	0.0038	0.1077	0.0352832
L35	NC_068513	nad1	0.0076	0.1407	0.0540156
L35	NC_085596	nad1	0.0015	0.1351	0.0111029
L35	NC_037936	nad1	0.0031	0.1344	0.0230655
L80	L40	nad1	0.0015	0.1409	0.0106458
L80	NC_068513	nad1	0.0061	0.1785	0.0341737
L80	NC_085596	nad1	0	0.1598	0
L80	NC_037936	nad1	0.0015	0.1654	0.00906892
L40	NC_068513	nad1	0.0076	0.1852	0.0410367
L40	NC_085596	nad1	0.0015	0.1859	0.00806885
L40	NC_037936	nad1	0.0031	0.1656	0.0187198
NC_068513	NC_085596	nad1	0.0061	0.2259	0.0270031
NC_068513	NC_037936	nad1	0.0077	0.1977	0.0389479
NC_085596	NC_037936	nad1	0.0015	0.1852	0.00809935
NC_027188	NC_037938	nad2	0.0134	0.1855	0.0722372
NC_027188	NC_037937	nad2	0.0168	0.1583	0.106128
NC_027188	L01	nad2	0.0105	0.134	0.0783582
NC_027188	NC_026782	nad2	0.0105	0.1376	0.0763081
NC_027188	NC_061293	nad2	0.0122	0.1308	0.0932722
NC_027188	L11	nad2	0.0105	0.1206	0.0870647
NC_027188	PP7784991	nad2	0.0157	0.1623	0.0967344
NC_027188	Z11	nad2	0.0078	0.1615	0.0482972
NC_027188	PV8674201	nad2	0.0078	0.1174	0.0664395
NC_027188	L35	nad2	0.0091	0.167	0.054491
NC_027188	L80	nad2	0.01	0.1638	0.0610501
NC_027188	L40	nad2	0.0113	0.1869	0.0604601
NC_027188	NC_068513	nad2	0.0078	0.1978	0.0394338
NC_027188	NC_085596	nad2	0.0096	0.1205	0.079668
NC_027188	NC_037936	nad2	0.0177	0.1653	0.107078
NC_037938	NC_037937	nad2	0.021	0.2182	0.096242
NC_037938	L01	nad2	0.0157	0.1408	0.111506
NC_037938	NC_026782	nad2	0.0166	0.1206	0.137645
NC_037938	NC_061293	nad2	0.0184	0.1139	0.161545
NC_037938	L11	nad2	0.0157	0.1072	0.146455
NC_037938	PP7784991	nad2	0.0193	0.1517	0.127225
NC_037938	Z11	nad2	0.0113	0.1371	0.0824216
NC_037938	PV8674201	nad2	0.0113	0.1377	0.0820625
NC_037938	L35	nad2	0.0135	0.1564	0.0863171
NC_037938	L80	nad2	0.014	0.1375	0.101818
NC_037938	L40	nad2	0.0131	0.1581	0.082859
NC_037938	NC_068513	nad2	0.0113	0.1758	0.0642776
NC_037938	NC_085596	nad2	0.0109	0.1357	0.0803242
NC_037938	NC_037936	nad2	0.0219	0.2256	0.0970745
NC_037937	L01	nad2	0.0175	0.1523	0.114905
NC_037937	NC_026782	nad2	0.0175	0.1525	0.114754
NC_037937	NC_061293	nad2	0.0192	0.142	0.135211
NC_037937	L11	nad2	0.0166	0.1248	0.133013
NC_037937	PP7784991	nad2	0.0219	0.1743	0.125645
NC_037937	Z11	nad2	0.014	0.1806	0.0775194
NC_037937	PV8674201	nad2	0.0131	0.1284	0.102025
NC_037937	L35	nad2	0.0166	0.192	0.0864583
NC_037937	L80	nad2	0.0166	0.1812	0.0916115
NC_037937	L40	nad2	0.0175	0.2108	0.0830171
NC_037937	NC_068513	nad2	0.0135	0.2049	0.0658858
NC_037937	NC_085596	nad2	0.0135	0.1542	0.0875486
NC_037937	NC_037936	nad2	0.0043	0.06	0.0716667
L01	NC_026782	nad2	0.0017	0.0503	0.0337972
L01	NC_061293	nad2	0.0052	0.0351	0.148148
L01	L11	nad2	0.0096	0.0719	0.133519
L01	PP7784991	nad2	0.0078	0.0753	0.103586
L01	Z11	nad2	0.007	0.1407	0.0497512
L01	PV8674201	nad2	0.0069	0.0977	0.0706244
L01	L35	nad2	0.0105	0.1548	0.0678295
L01	L80	nad2	0.0096	0.1377	0.0697168
L01	L40	nad2	0.0105	0.1584	0.0662879
L01	NC_068513	nad2	0.007	0.1272	0.0550314
L01	NC_085596	nad2	0.0087	0.1074	0.0810056
L01	NC_037936	nad2	0.0184	0.1557	0.118176
NC_026782	NC_061293	nad2	0.0052	0.0322	0.161491
NC_026782	L11	nad2	0.0096	0.0534	0.179775
NC_026782	PP7784991	nad2	0.0061	0.0785	0.077707
NC_026782	Z11	nad2	0.007	0.1205	0.0580913
NC_026782	PV8674201	nad2	0.0069	0.0849	0.0812721
NC_026782	L35	nad2	0.0105	0.1481	0.070898
NC_026782	L80	nad2	0.0096	0.1243	0.0772325
NC_026782	L40	nad2	0.0105	0.1446	0.0726141
NC_026782	NC_068513	nad2	0.007	0.1206	0.0580431
NC_026782	NC_085596	nad2	0.0087	0.1042	0.0834933
NC_026782	NC_037936	nad2	0.0184	0.1419	0.129669
NC_061293	L11	nad2	0.0113	0.0534	0.21161
NC_061293	PP7784991	nad2	0.0078	0.069	0.113043
NC_061293	Z11	nad2	0.0087	0.1139	0.0763828
NC_061293	PV8674201	nad2	0.0087	0.0785	0.110828
NC_061293	L35	nad2	0.0122	0.1343	0.0908414
NC_061293	L80	nad2	0.0118	0.1092	0.108059
NC_061293	L40	nad2	0.0122	0.1377	0.0885984
NC_061293	NC_068513	nad2	0.0087	0.1139	0.0763828
NC_061293	NC_085596	nad2	0.0104	0.0912	0.114035
NC_061293	NC_037936	nad2	0.0184	0.1524	0.120735
L11	PP7784991	nad2	0.0122	0.0946	0.128964
L11	Z11	nad2	0.0061	0.0909	0.0671067
L11	PV8674201	nad2	0.0061	0.0534	0.114232
L11	L35	nad2	0.0096	0.1008	0.0952381
L11	L80	nad2	0.0087	0.0815	0.106748
L11	L40	nad2	0.0096	0.124	0.0774194
L11	NC_068513	nad2	0.0061	0.1139	0.0535558
L11	NC_085596	nad2	0.0078	0.0783	0.0996169
L11	NC_037936	nad2	0.017	0.1401	0.121342
PP7784991	Z11	nad2	0.0113	0.1446	0.0781466
PP7784991	PV8674201	nad2	0.0122	0.1079	0.113068
PP7784991	L35	nad2	0.0157	0.166	0.0945783
PP7784991	L80	nad2	0.0144	0.1538	0.0936281
PP7784991	L40	nad2	0.0131	0.1841	0.071157
PP7784991	NC_068513	nad2	0.0113	0.1482	0.0762483
PP7784991	NC_085596	nad2	0.0131	0.1312	0.0998476
PP7784991	NC_037936	nad2	0.0215	0.1723	0.124782
Z11	PV8674201	nad2	0.0035	0.1107	0.031617
Z11	L35	nad2	0.0052	0.1103	0.0471442
Z11	L80	nad2	0.0043	0.0974	0.0441478
Z11	L40	nad2	0.0035	0.0717	0.0488145
Z11	NC_068513	nad2	0.0035	0.1757	0.0199203
Z11	NC_085596	nad2	0.0035	0.1039	0.0336862
Z11	NC_037936	nad2	0.0148	0.1804	0.0820399
PV8674201	L35	nad2	0.0065	0.1225	0.0530612
PV8674201	L80	nad2	0.0061	0.1044	0.0584291
PV8674201	L40	nad2	0.0069	0.1448	0.0476519
PV8674201	NC_068513	nad2	0.0017	0.1412	0.0120397
PV8674201	NC_085596	nad2	0.0048	0.08	0.06
PV8674201	NC_037936	nad2	0.0139	0.1249	0.111289
L35	L80	nad2	0.0061	0.0595	0.102521
L35	L40	nad2	0.0087	0.1375	0.0632727
L35	NC_068513	nad2	0.0065	0.1851	0.0351162
L35	NC_085596	nad2	0.0052	0.0943	0.0551432
L35	NC_037936	nad2	0.0175	0.2105	0.0831354
L80	L40	nad2	0.0078	0.1274	0.0612245
L80	NC_068513	nad2	0.0065	0.1781	0.0364964
L80	NC_085596	nad2	0.0061	0.072	0.0847222
L80	NC_037936	nad2	0.017	0.1902	0.0893796
L40	NC_068513	nad2	0.007	0.1943	0.0360268
L40	NC_085596	nad2	0.007	0.1274	0.0549451
L40	NC_037936	nad2	0.0184	0.2143	0.0858609
NC_068513	NC_085596	nad2	0.0048	0.1601	0.0299813
NC_068513	NC_037936	nad2	0.014	0.2142	0.0653595
NC_085596	NC_037936	nad2	0.0144	0.1647	0.0874317
NC_027188	NC_037938	nad3	0.0299	0.2462	0.121446
NC_027188	NC_037937	nad3	0.0818	0.3896	0.209959
NC_027188	L01	nad3	0.0998	0.5287	0.188765
NC_027188	NC_026782	nad3	0.026	0.1979	0.131379
NC_027188	NC_061293	nad3	0.0978	0.4889	0.200041
NC_027188	L11	nad3	0.0223	0.1969	0.113255
NC_027188	PP7784991	nad3	0.0978	0.5132	0.190569
NC_027188	Z11	nad3	0.0947	0.7011	0.135073
NC_027188	PV8674201	nad3	0.0242	0.1423	0.170063
NC_027188	L35	nad3	0.0967	0.5725	0.168908
NC_027188	L80	nad3	0.0948	0.5823	0.162803
NC_027188	L40	nad3	0.0989	0.5823	0.169844
NC_027188	NC_068513	nad3	0.026	0.2668	0.0974513
NC_027188	NC_085596	nad3	0.0185	0.282	0.0656028
NC_027188	NC_037936	nad3	0.0414	0.3578	0.115707
NC_037938	NC_037937	nad3	0.0684	0.4814	0.142086
NC_037938	L01	nad3	0.0861	0.614	0.140228
NC_037938	NC_026782	nad3	0.0185	0.282	0.0656028
NC_037938	NC_061293	nad3	0.0821	0.6681	0.122886
NC_037938	L11	nad3	0.0148	0.1495	0.0989967
NC_037938	PP7784991	nad3	0.0842	0.5434	0.15495
NC_037938	Z11	nad3	0.0893	0.5895	0.151484
NC_037938	PV8674201	nad3	0.0242	0.1876	0.128998
NC_037938	L35	nad3	0.0831	0.5261	0.157955
NC_037938	L80	nad3	0.0894	0.6152	0.145319
NC_037938	L40	nad3	0.0935	0.5611	0.166637
NC_037938	NC_068513	nad3	0.0185	0.248	0.0745968
NC_037938	NC_085596	nad3	0.0261	0.1647	0.15847
NC_037938	NC_037936	nad3	0.0337	0.3966	0.0849723
NC_037937	L01	nad3	0.0357	0.4049	0.0881699
NC_037937	NC_026782	nad3	0.0656	0.4329	0.151536
NC_037937	NC_061293	nad3	0.0319	0.4239	0.0752536
NC_037937	L11	nad3	0.0563	0.4378	0.128598
NC_037937	PP7784991	nad3	0.0338	0.3923	0.0861586
NC_037937	Z11	nad3	0.0435	0.5153	0.0844168
NC_037937	PV8674201	nad3	0.0617	0.3479	0.17735
NC_037937	L35	nad3	0.03	0.5047	0.0594413
NC_037937	L80	nad3	0.0396	0.4445	0.0890889
NC_037937	L40	nad3	0.0474	0.4445	0.106637
NC_037937	NC_068513	nad3	0.0655	0.4353	0.150471
NC_037937	NC_085596	nad3	0.0757	0.4637	0.163252
NC_037937	NC_037936	nad3	0.0419	0.1172	0.357509
L01	NC_026782	nad3	0.0771	0.4695	0.164217
L01	NC_061293	nad3	0.0037	0.093	0.0397849
L01	L11	nad3	0.0739	0.4864	0.151933
L01	PP7784991	nad3	0.011	0.1073	0.102516
L01	Z11	nad3	0.0222	0.3041	0.0730023
L01	PV8674201	nad3	0.0793	0.5256	0.150875
L01	L35	nad3	0.0147	0.2332	0.063036
L01	L80	nad3	0.011	0.3033	0.0362677
L01	L40	nad3	0.026	0.2492	0.104334
L01	NC_068513	nad3	0.0852	0.5465	0.155901
L01	NC_085596	nad3	0.0936	0.6498	0.144044
L01	NC_037936	nad3	0.0752	0.5527	0.136059
NC_026782	NC_061293	nad3	0.0732	0.3793	0.192987
NC_026782	L11	nad3	0.0111	0.2304	0.0481771
NC_026782	PP7784991	nad3	0.0732	0.4904	0.149266
NC_026782	Z11	nad3	0.0803	0.6279	0.127887
NC_026782	PV8674201	nad3	0.0129	0.2215	0.0582393
NC_026782	L35	nad3	0.0721	0.7221	0.0998477
NC_026782	L80	nad3	0.0803	0.7846	0.102345
NC_026782	L40	nad3	0.0844	0.6551	0.128835
NC_026782	NC_068513	nad3	0.0073	0.2675	0.0272897
NC_026782	NC_085596	nad3	0.0223	0.339	0.0657817
NC_026782	NC_037936	nad3	0.0223	0.3998	0.0557779
NC_061293	L11	nad3	0.0699	0.5324	0.131292
NC_061293	PP7784991	nad3	0.0073	0.0926	0.0788337
NC_061293	Z11	nad3	0.0185	0.3408	0.054284
NC_061293	PV8674201	nad3	0.0754	0.5224	0.144334
NC_061293	L35	nad3	0.011	0.3222	0.0341403
NC_061293	L80	nad3	0.0073	0.4009	0.018209
NC_061293	L40	nad3	0.0223	0.2834	0.0786874
NC_061293	NC_068513	nad3	0.0812	0.5431	0.149512
NC_061293	NC_085596	nad3	0.0896	0.7066	0.126804
NC_061293	NC_037936	nad3	0.0713	0.6028	0.118281
L11	PP7784991	nad3	0.0719	0.5451	0.131902
L11	Z11	nad3	0.077	0.5387	0.142937
L11	PV8674201	nad3	0.0092	0.1128	0.0815603
L11	L35	nad3	0.0709	0.503	0.140954
L11	L80	nad3	0.077	0.6459	0.119214
L11	L40	nad3	0.0811	0.5122	0.158337
L11	NC_068513	nad3	0.011	0.1983	0.0554715
L11	NC_085596	nad3	0.0185	0.1349	0.137139
L11	NC_037936	nad3	0.0261	0.3568	0.0731502
PP7784991	Z11	nad3	0.026	0.3025	0.0859504
PP7784991	PV8674201	nad3	0.0774	0.5606	0.138066
PP7784991	L35	nad3	0.011	0.3222	0.0341403
PP7784991	L80	nad3	0.0148	0.3018	0.0490391
PP7784991	L40	nad3	0.0298	0.2834	0.105152
PP7784991	NC_068513	nad3	0.0832	0.5054	0.164622
PP7784991	NC_085596	nad3	0.0917	0.6603	0.138876
PP7784991	NC_037936	nad3	0.0733	0.5624	0.130334
Z11	PV8674201	nad3	0.0825	0.5805	0.142119
Z11	L35	nad3	0.0148	0.167	0.0886228
Z11	L80	nad3	0.011	0.248	0.0443548
Z11	L40	nad3	0.0037	0.0924	0.0400433
Z11	NC_068513	nad3	0.0802	0.6035	0.132891
Z11	NC_085596	nad3	0.0804	0.5429	0.148094
Z11	NC_037936	nad3	0.0783	0.5823	0.134467
PV8674201	L35	nad3	0.0783	0.5303	0.147652
PV8674201	L80	nad3	0.0825	0.6634	0.124359
PV8674201	L40	nad3	0.0866	0.5026	0.172304
PV8674201	NC_068513	nad3	0.0129	0.2225	0.0579775
PV8674201	NC_085596	nad3	0.0148	0.12	0.123333
PV8674201	NC_037936	nad3	0.028	0.2717	0.103055
L35	L80	nad3	0.011	0.2147	0.0512343
L35	L40	nad3	0.0185	0.1361	0.135929
L35	NC_068513	nad3	0.0741	0.6196	0.119593
L35	NC_085596	nad3	0.0844	0.4949	0.17054
L35	NC_037936	nad3	0.0722	0.5978	0.120776
L80	L40	nad3	0.0148	0.1814	0.0815877
L80	NC_068513	nad3	0.0802	0.6901	0.116215
L80	NC_085596	nad3	0.0804	0.6507	0.123559
L80	NC_037936	nad3	0.0784	0.5541	0.141491
L40	NC_068513	nad3	0.0843	0.6594	0.127843
L40	NC_085596	nad3	0.0845	0.5163	0.163665
L40	NC_037936	nad3	0.0825	0.5541	0.14889
NC_068513	NC_085596	nad3	0.0148	0.2662	0.0555973
NC_068513	NC_037936	nad3	0.0223	0.4924	0.0452884
NC_085596	NC_037936	nad3	0.0376	0.3372	0.111507
NC_027188	NC_037938	nad4	0.0189	0.2318	0.0815358
NC_027188	NC_037937	nad4	0.0199	0.1319	0.150872
NC_027188	L01	nad4	0.0145	0.1681	0.0862582
NC_027188	NC_026782	nad4	0.0189	0.2138	0.0884004
NC_027188	NC_061293	nad4	0.0101	0.1623	0.0622304
NC_027188	L11	nad4	0.0175	0.2086	0.0838926
NC_027188	PP7784991	nad4	0.0135	0.2043	0.0660793
NC_027188	Z11	nad4	0.0189	0.2146	0.0880708
NC_027188	PV8674201	nad4	0.0077	0.1079	0.0713624
NC_027188	L35	nad4	0.0131	0.2138	0.0612722
NC_027188	L80	nad4	0.0209	0.2566	0.0814497
NC_027188	L40	nad4	0.0189	0.1744	0.108372
NC_027188	NC_068513	nad4	0.015	0.1661	0.090307
NC_027188	NC_085596	nad4	0.0189	0.2401	0.0787172
NC_027188	NC_037936	nad4	0.0194	0.153	0.126797
NC_037938	NC_037937	nad4	0.0184	0.2084	0.0882917
NC_037938	L01	nad4	0.0145	0.2334	0.0621251
NC_037938	NC_026782	nad4	0.0116	0.1404	0.0826211
NC_037938	NC_061293	nad4	0.0111	0.162	0.0685185
NC_037938	L11	nad4	0.016	0.2314	0.0691443
NC_037938	PP7784991	nad4	0.015	0.2442	0.0614251
NC_037938	Z11	nad4	0.0142	0.2433	0.0583642
NC_037938	PV8674201	nad4	0.0111	0.178	0.0623596
NC_037938	L35	nad4	0.0123	0.2639	0.0466086
NC_037938	L80	nad4	0.0142	0.2687	0.052847
NC_037938	L40	nad4	0.0048	0.145	0.0331034
NC_037938	NC_068513	nad4	0.014	0.2019	0.0693413
NC_037938	NC_085596	nad4	0.0142	0.2653	0.0535243
NC_037938	NC_037936	nad4	0.0189	0.2318	0.0815358
NC_037937	L01	nad4	0.014	0.1699	0.0824014
NC_037937	NC_026782	nad4	0.0214	0.187	0.114439
NC_037937	NC_061293	nad4	0.0131	0.1582	0.0828066
NC_037937	L11	nad4	0.0189	0.1981	0.0954064
NC_037937	PP7784991	nad4	0.0165	0.1919	0.0859823
NC_037937	Z11	nad4	0.0175	0.1958	0.0893769
NC_037937	PV8674201	nad4	0.0111	0.0742	0.149596
NC_037937	L35	nad4	0.0163	0.2043	0.0797846
NC_037937	L80	nad4	0.0194	0.2541	0.0763479
NC_037937	L40	nad4	0.0174	0.1527	0.113949
NC_037937	NC_068513	nad4	0.018	0.1466	0.122783
NC_037937	NC_085596	nad4	0.0184	0.2333	0.0788684
NC_037937	NC_037936	nad4	0.0048	0.0256	0.1875
L01	NC_026782	nad4	0.0185	0.1949	0.0949205
L01	NC_061293	nad4	0.0058	0.0862	0.0672854
L01	L11	nad4	0.0126	0.1917	0.0657277
L01	PP7784991	nad4	0.0029	0.0552	0.0525362
L01	Z11	nad4	0.016	0.2702	0.0592154
L01	PV8674201	nad4	0.0067	0.1486	0.0450875
L01	L35	nad4	0.0097	0.1949	0.0497691
L01	L80	nad4	0.016	0.2965	0.0539629
L01	L40	nad4	0.0165	0.188	0.087766
L01	NC_068513	nad4	0.0116	0.1407	0.0824449
L01	NC_085596	nad4	0.016	0.293	0.0546075
L01	NC_037936	nad4	0.0135	0.176	0.0767045
NC_026782	NC_061293	nad4	0.0165	0.171	0.0964912
NC_026782	L11	nad4	0.0199	0.2345	0.0848614
NC_026782	PP7784991	nad4	0.019	0.2175	0.0873563
NC_026782	Z11	nad4	0.015	0.2299	0.0652458
NC_026782	PV8674201	nad4	0.015	0.1499	0.100067
NC_026782	L35	nad4	0.0163	0.2238	0.0728329
NC_026782	L80	nad4	0.0155	0.2397	0.0646642
NC_026782	L40	nad4	0.0136	0.1912	0.0711297
NC_026782	NC_068513	nad4	0.017	0.165	0.10303
NC_026782	NC_085596	nad4	0.0155	0.258	0.0600775
NC_026782	NC_037936	nad4	0.0214	0.1833	0.116748
NC_061293	L11	nad4	0.0082	0.1659	0.0494274
NC_061293	PP7784991	nad4	0.0067	0.104	0.0644231
NC_061293	Z11	nad4	0.0111	0.2267	0.0489634
NC_061293	PV8674201	nad4	0.0029	0.1372	0.021137
NC_061293	L35	nad4	0.0068	0.1989	0.034188
NC_061293	L80	nad4	0.0131	0.2648	0.0494713
NC_061293	L40	nad4	0.0121	0.1661	0.0728477
NC_061293	NC_068513	nad4	0.0092	0.1276	0.0721003
NC_061293	NC_085596	nad4	0.0111	0.2613	0.0424799
NC_061293	NC_037936	nad4	0.0126	0.1721	0.0732132
L11	PP7784991	nad4	0.0135	0.2206	0.0611967
L11	Z11	nad4	0.0116	0.1957	0.0592744
L11	PV8674201	nad4	0.0096	0.1602	0.0599251
L11	L35	nad4	0.0106	0.2409	0.0440017
L11	L80	nad4	0.0131	0.2517	0.0520461
L11	L40	nad4	0.0126	0.1488	0.0846774
L11	NC_068513	nad4	0.014	0.1896	0.0738397
L11	NC_085596	nad4	0.0111	0.2311	0.0480312
L11	NC_037936	nad4	0.016	0.2107	0.0759374
PP7784991	Z11	nad4	0.0165	0.3047	0.0541516
PP7784991	PV8674201	nad4	0.0058	0.1719	0.0337405
PP7784991	L35	nad4	0.0111	0.2092	0.0530593
PP7784991	L80	nad4	0.0165	0.3082	0.0535367
PP7784991	L40	nad4	0.017	0.2147	0.0791803
PP7784991	NC_068513	nad4	0.0121	0.1579	0.0766308
PP7784991	NC_085596	nad4	0.0165	0.3237	0.0509731
PP7784991	NC_037936	nad4	0.017	0.2023	0.0840336
Z11	PV8674201	nad4	0.0111	0.1698	0.065371
Z11	L35	nad4	0.0143	0.2417	0.0591643
Z11	L80	nad4	0.0019	0.0788	0.0241117
Z11	L40	nad4	0.0142	0.1537	0.0923878
Z11	NC_068513	nad4	0.0145	0.2244	0.0646168
Z11	NC_085596	nad4	0	0.1184	0
Z11	NC_037936	nad4	0.0179	0.2146	0.083411
PV8674201	L35	nad4	0.0067	0.1673	0.0400478
PV8674201	L80	nad4	0.0131	0.2053	0.0638091
PV8674201	L40	nad4	0.0111	0.117	0.0948718
PV8674201	NC_068513	nad4	0.0101	0.1278	0.0790297
PV8674201	NC_085596	nad4	0.0111	0.2143	0.0517965
PV8674201	NC_037936	nad4	0.0106	0.0936	0.113248
L35	L80	nad4	0.0124	0.187	0.0663102
L35	L40	nad4	0.0123	0.1922	0.0639958
L35	NC_068513	nad4	0.0121	0.2049	0.0590532
L35	NC_085596	nad4	0.0143	0.2906	0.0492085
L35	NC_037936	nad4	0.0126	0.2117	0.0595182
L80	L40	nad4	0.0167	0.1987	0.0840463
L80	NC_068513	nad4	0.0165	0.2668	0.0618441
L80	NC_085596	nad4	0.0019	0.1592	0.0119347
L80	NC_037936	nad4	0.0199	0.2699	0.073731
L40	NC_068513	nad4	0.014	0.1621	0.0863664
L40	NC_085596	nad4	0.0147	0.1994	0.0737212
L40	NC_037936	nad4	0.0155	0.1685	0.0919881
NC_068513	NC_085596	nad4	0.015	0.2612	0.0574273
NC_068513	NC_037936	nad4	0.0179	0.1583	0.113076
NC_085596	NC_037936	nad4	0.0189	0.2488	0.0759646
NC_027188	NC_037938	nad4L	0.0049	0.0345	0.142029
NC_027188	NC_037937	nad4L	0	0.1284	0
NC_027188	L01	nad4L	0	0.0345	0
NC_027188	NC_026782	nad4L	0	0.0347	0
NC_027188	NC_061293	nad4L	0	0.0347	0
NC_027188	L11	nad4L	0	0.0345	0
NC_027188	PP7784991	nad4L	0	0.0523	0
NC_027188	Z11	nad4L	0.0049	0.0345	0.142029
NC_027188	PV8674201	nad4L	0	0.017	0
NC_027188	L35	nad4L	0.0049	0.0523	0.0936902
NC_027188	L80	nad4L	0.0049	0.0894	0.0548098
NC_027188	L40	nad4L	0.0049	0.017	0.288235
NC_027188	NC_068513	nad4L	0	0.0345	0
NC_027188	NC_085596	nad4L	0.0049	0.0523	0.0936902
NC_027188	NC_037936	nad4L	0	0.0523	0
NC_037938	NC_037937	nad4L	0.0049	0.1695	0.0289086
NC_037938	L01	nad4L	0.0049	0.0706	0.0694051
NC_037938	NC_026782	nad4L	0.0049	0.0711	0.068917
NC_037938	NC_061293	nad4L	0.0049	0.0711	0.068917
NC_037938	L11	nad4L	0.0049	0.0706	0.0694051
NC_037938	PP7784991	nad4L	0.0049	0.0894	0.0548098
NC_037938	Z11	nad4L	0	0.0706	0
NC_037938	PV8674201	nad4L	0.0049	0.0523	0.0936902
NC_037938	L35	nad4L	0	0.017	0
NC_037938	L80	nad4L	0	0.0523	0
NC_037938	L40	nad4L	0	0.0523	0
NC_037938	NC_068513	nad4L	0.0049	0.0706	0.0694051
NC_037938	NC_085596	nad4L	0	0.017	0
NC_037938	NC_037936	nad4L	0.0049	0.0894	0.0548098
NC_037937	L01	nad4L	0	0.0894	0
NC_037937	NC_026782	nad4L	0	0.1292	0
NC_037937	NC_061293	nad4L	0	0.1292	0
NC_037937	L11	nad4L	0	0.1284	0
NC_037937	PP7784991	nad4L	0	0.1086	0
NC_037937	Z11	nad4L	0.0049	0.1695	0.0289086
NC_037937	PV8674201	nad4L	0	0.1086	0
NC_037937	L35	nad4L	0.0049	0.1909	0.0256679
NC_037937	L80	nad4L	0.0049	0.1909	0.0256679
NC_037937	L40	nad4L	0.0049	0.1486	0.0329744
NC_037937	NC_068513	nad4L	0	0.1284	0
NC_037937	NC_085596	nad4L	0.0049	0.1909	0.0256679
NC_037937	NC_037936	nad4L	0	0.0894	0
L01	NC_026782	nad4L	0	0.0347	0
L01	NC_061293	nad4L	0	0.0347	0
L01	L11	nad4L	0	0.0345	0
L01	PP7784991	nad4L	0	0.017	0
L01	Z11	nad4L	0.0049	0.0706	0.0694051
L01	PV8674201	nad4L	0	0.017	0
L01	L35	nad4L	0.0049	0.0894	0.0548098
L01	L80	nad4L	0.0049	0.1284	0.038162
L01	L40	nad4L	0.0049	0.0523	0.0936902
L01	NC_068513	nad4L	0	0.0345	0
L01	NC_085596	nad4L	0.0049	0.0894	0.0548098
L01	NC_037936	nad4L	0	0.0345	0
NC_026782	NC_061293	nad4L	0	0	0
NC_026782	L11	nad4L	0	0.0347	0
NC_026782	PP7784991	nad4L	0	0.0527	0
NC_026782	Z11	nad4L	0.0049	0.0711	0.068917
NC_026782	PV8674201	nad4L	0	0.0171	0
NC_026782	L35	nad4L	0.0049	0.0899	0.054505
NC_026782	L80	nad4L	0.0049	0.1292	0.0379257
NC_026782	L40	nad4L	0.0049	0.0527	0.0929791
NC_026782	NC_068513	nad4L	0	0.0347	0
NC_026782	NC_085596	nad4L	0.0049	0.0899	0.054505
NC_026782	NC_037936	nad4L	0	0.0711	0
NC_061293	L11	nad4L	0	0.0347	0
NC_061293	PP7784991	nad4L	0	0.0527	0
NC_061293	Z11	nad4L	0.0049	0.0711	0.068917
NC_061293	PV8674201	nad4L	0	0.0171	0
NC_061293	L35	nad4L	0.0049	0.0899	0.054505
NC_061293	L80	nad4L	0.0049	0.1292	0.0379257
NC_061293	L40	nad4L	0.0049	0.0527	0.0929791
NC_061293	NC_068513	nad4L	0	0.0347	0
NC_061293	NC_085596	nad4L	0.0049	0.0899	0.054505
NC_061293	NC_037936	nad4L	0	0.0711	0
L11	PP7784991	nad4L	0	0.0523	0
L11	Z11	nad4L	0.0049	0.0706	0.0694051
L11	PV8674201	nad4L	0	0.017	0
L11	L35	nad4L	0.0049	0.0894	0.0548098
L11	L80	nad4L	0.0049	0.1284	0.038162
L11	L40	nad4L	0.0049	0.0523	0.0936902
L11	NC_068513	nad4L	0	0.0345	0
L11	NC_085596	nad4L	0.0049	0.0894	0.0548098
L11	NC_037936	nad4L	0	0.0706	0
PP7784991	Z11	nad4L	0.0049	0.0894	0.0548098
PP7784991	PV8674201	nad4L	0	0.0345	0
PP7784991	L35	nad4L	0.0049	0.1086	0.0451197
PP7784991	L80	nad4L	0.0049	0.1486	0.0329744
PP7784991	L40	nad4L	0.0049	0.0706	0.0694051
PP7784991	NC_068513	nad4L	0	0.0523	0
PP7784991	NC_085596	nad4L	0.0049	0.1086	0.0451197
PP7784991	NC_037936	nad4L	0	0.0523	0
Z11	PV8674201	nad4L	0.0049	0.0523	0.0936902
Z11	L35	nad4L	0	0.0894	0
Z11	L80	nad4L	0	0.1284	0
Z11	L40	nad4L	0	0.017	0
Z11	NC_068513	nad4L	0.0049	0.0706	0.0694051
Z11	NC_085596	nad4L	0	0.0894	0
Z11	NC_037936	nad4L	0.0049	0.0894	0.0548098
PV8674201	L35	nad4L	0.0049	0.0706	0.0694051
PV8674201	L80	nad4L	0.0049	0.1086	0.0451197
PV8674201	L40	nad4L	0.0049	0.0345	0.142029
PV8674201	NC_068513	nad4L	0	0.017	0
PV8674201	NC_085596	nad4L	0.0049	0.0706	0.0694051
PV8674201	NC_037936	nad4L	0	0.0523	0
L35	L80	nad4L	0	0.0345	0
L35	L40	nad4L	0	0.0706	0
L35	NC_068513	nad4L	0.0049	0.0894	0.0548098
L35	NC_085596	nad4L	0	0.0345	0
L35	NC_037936	nad4L	0.0049	0.1086	0.0451197
L80	L40	nad4L	0	0.1086	0
L80	NC_068513	nad4L	0.0049	0.1284	0.038162
L80	NC_085596	nad4L	0	0.0345	0
L80	NC_037936	nad4L	0.0049	0.1486	0.0329744
L40	NC_068513	nad4L	0.0049	0.0523	0.0936902
L40	NC_085596	nad4L	0	0.0706	0
L40	NC_037936	nad4L	0.0049	0.0706	0.0694051
NC_068513	NC_085596	nad4L	0.0049	0.0894	0.0548098
NC_068513	NC_037936	nad4L	0	0.0706	0
NC_085596	NC_037936	nad4L	0.0049	0.1086	0.0451197
NC_027188	NC_037938	nad5	0.0061	0.1489	0.0409671
NC_027188	NC_037937	nad5	0.0085	0.1614	0.0526642
NC_027188	L01	nad5	0.0089	0.1324	0.0672205
NC_027188	NC_026782	nad5	0.0123	0.1299	0.0946882
NC_027188	NC_061293	nad5	0.0089	0.1271	0.0700236
NC_027188	L11	nad5	0.0061	0.1329	0.0458992
NC_027188	PP7784991	nad5	0.0102	0.1277	0.0798747
NC_027188	Z11	nad5	0.0041	0.1302	0.03149
NC_027188	PV8674201	nad5	0.0085	0.1135	0.0748899
NC_027188	L35	nad5	0.0061	0.1276	0.0478056
NC_027188	L80	nad5	0.0041	0.1516	0.0270449
NC_027188	L40	nad5	0.0054	0.1354	0.0398818
NC_027188	NC_068513	nad5	0.0109	0.1625	0.0670769
NC_027188	NC_085596	nad5	0.0054	0.1789	0.0301845
NC_027188	NC_037936	nad5	0.0085	0.1891	0.0449498
NC_037938	NC_037937	nad5	0.0058	0.1561	0.0371557
NC_037938	L01	nad5	0.0027	0.1247	0.021652
NC_037938	NC_026782	nad5	0.0075	0.1327	0.0565185
NC_037938	NC_061293	nad5	0.0041	0.1091	0.0375802
NC_037938	L11	nad5	0	0.141	0
NC_037938	PP7784991	nad5	0.0068	0.1252	0.0543131
NC_037938	Z11	nad5	0.002	0.1121	0.0178412
NC_037938	PV8674201	nad5	0.0058	0.1033	0.0561471
NC_037938	L35	nad5	0	0.1251	0
NC_037938	L80	nad5	0.0014	0.141	0.00992908
NC_037938	L40	nad5	0.0027	0.1146	0.0235602
NC_037938	NC_068513	nad5	0.0061	0.1545	0.0394822
NC_037938	NC_085596	nad5	0.0041	0.1407	0.02914
NC_037938	NC_037936	nad5	0.0058	0.1724	0.0336427
NC_037937	L01	nad5	0.0058	0.1184	0.0489865
NC_037937	NC_026782	nad5	0.0106	0.1263	0.0839272
NC_037937	NC_061293	nad5	0.0072	0.1446	0.0497925
NC_037937	L11	nad5	0.0058	0.1188	0.0488215
NC_037937	PP7784991	nad5	0.0126	0.1293	0.0974478
NC_037937	Z11	nad5	0.0044	0.1292	0.0340557
NC_037937	PV8674201	nad5	0	0.0796	0
NC_037937	L35	nad5	0.0058	0.124	0.0467742
NC_037937	L80	nad5	0.0044	0.1399	0.031451
NC_037937	L40	nad5	0.0058	0.1397	0.0415175
NC_037937	NC_068513	nad5	0.012	0.1533	0.0782779
NC_037937	NC_085596	nad5	0.0072	0.129	0.055814
NC_037937	NC_037936	nad5	0	0.0505	0
L01	NC_026782	nad5	0.0075	0.0814	0.0921376
L01	NC_061293	nad5	0.0041	0.0788	0.0520305
L01	L11	nad5	0.0027	0.089	0.0303371
L01	PP7784991	nad5	0.0096	0.0646	0.148607
L01	Z11	nad5	0.0048	0.0865	0.0554913
L01	PV8674201	nad5	0.0058	0.0683	0.0849195
L01	L35	nad5	0.0027	0.089	0.0303371
L01	L80	nad5	0.0041	0.1041	0.0393852
L01	L40	nad5	0.0055	0.099	0.0555556
L01	NC_068513	nad5	0.0089	0.0915	0.0972678
L01	NC_085596	nad5	0.0068	0.109	0.0623853
L01	NC_037936	nad5	0.0058	0.1499	0.0386925
NC_026782	NC_061293	nad5	0.0061	0.0572	0.106643
NC_026782	L11	nad5	0.0075	0.0966	0.0776398
NC_026782	PP7784991	nad5	0.013	0.1017	0.127827
NC_026782	Z11	nad5	0.0096	0.0991	0.0968718
NC_026782	PV8674201	nad5	0.0106	0.0708	0.149718
NC_026782	L35	nad5	0.0075	0.0916	0.0818777
NC_026782	L80	nad5	0.0089	0.1017	0.0875123
NC_026782	L40	nad5	0.0103	0.1118	0.0921288
NC_026782	NC_068513	nad5	0.0041	0.0941	0.0435707
NC_026782	NC_085596	nad5	0.0089	0.1324	0.0672205
NC_026782	NC_037936	nad5	0.0106	0.1636	0.0647922
NC_061293	L11	nad5	0.0041	0.099	0.0414141
NC_061293	PP7784991	nad5	0.0068	0.1195	0.0569038
NC_061293	Z11	nad5	0.0061	0.1015	0.0600985
NC_061293	PV8674201	nad5	0.0072	0.0879	0.0819113
NC_061293	L35	nad5	0.0041	0.099	0.0414141
NC_061293	L80	nad5	0.0055	0.1194	0.0460637
NC_061293	L40	nad5	0.0068	0.1039	0.0654475
NC_061293	NC_068513	nad5	0.0075	0.0965	0.0777202
NC_061293	NC_085596	nad5	0.0055	0.1349	0.0407709
NC_061293	NC_037936	nad5	0.0072	0.1606	0.0448319
L11	PP7784991	nad5	0.0068	0.12	0.0566667
L11	Z11	nad5	0.002	0.1019	0.0196271
L11	PV8674201	nad5	0.0058	0.0783	0.0740741
L11	L35	nad5	0	0.0994	0
L11	L80	nad5	0.0014	0.1095	0.0127854
L11	L40	nad5	0.0027	0.1146	0.0235602
L11	NC_068513	nad5	0.0061	0.0918	0.0664488
L11	NC_085596	nad5	0.0041	0.1197	0.0342523
L11	NC_037936	nad5	0.0058	0.1558	0.0372272
PP7784991	Z11	nad5	0.0089	0.1071	0.0830999
PP7784991	PV8674201	nad5	0.0126	0.0783	0.16092
PP7784991	L35	nad5	0.0068	0.1096	0.0620438
PP7784991	L80	nad5	0.0082	0.1252	0.0654952
PP7784991	L40	nad5	0.0096	0.1095	0.0876712
PP7784991	NC_068513	nad5	0.0116	0.1331	0.0871525
PP7784991	NC_085596	nad5	0.0096	0.1462	0.0656635
PP7784991	NC_037936	nad5	0.0126	0.1614	0.0780669
Z11	PV8674201	nad5	0.0044	0.054	0.0814815
Z11	L35	nad5	0.002	0.0819	0.02442
Z11	L80	nad5	0	0.1095	0
Z11	L40	nad5	0.0014	0.0179	0.0782123
Z11	NC_068513	nad5	0.0082	0.1147	0.0714908
Z11	NC_085596	nad5	0.0027	0.0942	0.0286624
Z11	NC_037936	nad5	0.0044	0.1558	0.0282413
PV8674201	L35	nad5	0.0058	0.0636	0.091195
PV8674201	L80	nad5	0.0044	0.0882	0.0498866
PV8674201	L40	nad5	0.0058	0.0636	0.091195
PV8674201	NC_068513	nad5	0.012	0.0957	0.125392
PV8674201	NC_085596	nad5	0.0072	0.0931	0.0773362
PV8674201	NC_037936	nad5	0	0.1149	0
L35	L80	nad5	0.0014	0.0696	0.0201149
L35	L40	nad5	0.0027	0.0942	0.0286624
L35	NC_068513	nad5	0.0061	0.1225	0.0497959
L35	NC_085596	nad5	0.0041	0.1094	0.0374771
L35	NC_037936	nad5	0.0058	0.1613	0.0359578
L80	L40	nad5	0.0014	0.1198	0.0116861
L80	NC_068513	nad5	0.0075	0.133	0.056391
L80	NC_085596	nad5	0.0027	0.1094	0.0246801
L80	NC_037936	nad5	0.0044	0.178	0.0247191
L40	NC_068513	nad5	0.0089	0.1276	0.0697492
L40	NC_085596	nad5	0.0041	0.1042	0.0393474
L40	NC_037936	nad5	0.0058	0.1557	0.0372511
NC_068513	NC_085596	nad5	0.0075	0.1275	0.0588235
NC_068513	NC_037936	nad5	0.012	0.1808	0.0663717
NC_085596	NC_037936	nad5	0.0072	0.1447	0.0497581
NC_027188	NC_037938	nad6	0.0135	0.2479	0.0544574
NC_027188	NC_037937	nad6	0.0211	0.1165	0.181116
NC_027188	L01	nad6	0.1385	0.3196	0.433354
NC_027188	NC_026782	nad6	0.009	0.1412	0.0637394
NC_027188	NC_061293	nad6	0.1393	0.3621	0.3847
NC_027188	L11	nad6	0.003	0.1399	0.0214439
NC_027188	PP7784991	nad6	0.1429	0.3621	0.394642
NC_027188	Z11	nad6	0.0281	0.3678	0.0764002
NC_027188	PV8674201	nad6	0.1906	0.3678	0.518216
NC_027188	L35	nad6	0.006	0.1766	0.0339751
NC_027188	L80	nad6	0.0135	0.1579	0.0854972
NC_027188	L40	nad6	0.0281	0.3839	0.0731961
NC_027188	NC_068513	nad6	0.1393	0.3621	0.3847
NC_027188	NC_085596	nad6	0.0189	0.3839	0.0492316
NC_027188	NC_037936	nad6	0.0211	0.1052	0.20057
NC_037938	NC_037937	nad6	0.0288	0.262	0.109924
NC_037938	L01	nad6	0.1372	0.3886	0.353062
NC_037938	NC_026782	nad6	0.009	0.1783	0.0504767
NC_037938	NC_061293	nad6	0.1381	0.4354	0.31718
NC_037938	L11	nad6	0.0105	0.2215	0.0474041
NC_037938	PP7784991	nad6	0.1417	0.4011	0.353278
NC_037938	Z11	nad6	0.0312	0.4355	0.0716418
NC_037938	PV8674201	nad6	0.1892	0.4076	0.464181
NC_037938	L35	nad6	0.0075	0.2628	0.0285388
NC_037938	L80	nad6	0.0211	0.1766	0.119479
NC_037938	L40	nad6	0.0312	0.4899	0.0636865
NC_037938	NC_068513	nad6	0.1381	0.4011	0.344303
NC_037938	NC_085596	nad6	0.0265	0.4268	0.06209
NC_037938	NC_037936	nad6	0.0288	0.2761	0.10431
NC_037937	L01	nad6	0.1438	0.3429	0.419364
NC_037937	NC_026782	nad6	0.0241	0.1295	0.1861
NC_037937	NC_061293	nad6	0.1447	0.339	0.426844
NC_037937	L11	nad6	0.0181	0.1283	0.141076
NC_037937	PP7784991	nad6	0.1483	0.3237	0.45814
NC_037937	Z11	nad6	0.0374	0.3369	0.111012
NC_037937	PV8674201	nad6	0.1963	0.3441	0.570474
NC_037937	L35	nad6	0.0211	0.1644	0.128345
NC_037937	L80	nad6	0.0226	0.1342	0.168405
NC_037937	L40	nad6	0.0374	0.3369	0.111012
NC_037937	NC_068513	nad6	0.1447	0.294	0.492177
NC_037937	NC_085596	nad6	0.025	0.3843	0.0650533
NC_037937	NC_037936	nad6	0	0.0301	0
L01	NC_026782	nad6	0.1309	0.2237	0.585159
L01	NC_061293	nad6	0	0.1054	0
L01	L11	nad6	0.1366	0.3278	0.416718
L01	PP7784991	nad6	0.003	0.202	0.0148515
L01	Z11	nad6	0.1377	0.4013	0.343135
L01	PV8674201	nad6	0.051	0.1712	0.297897
L01	L35	nad6	0.133	0.3134	0.424378
L01	L80	nad6	0.1438	0.2416	0.595199
L01	L40	nad6	0.1377	0.4355	0.316188
L01	NC_068513	nad6	0	0.1766	0
L01	NC_085596	nad6	0.1321	0.4282	0.308501
L01	NC_037936	nad6	0.1438	0.3429	0.419364
NC_026782	NC_061293	nad6	0.1318	0.2755	0.478403
NC_026782	L11	nad6	0.006	0.1179	0.0508906
NC_026782	PP7784991	nad6	0.1353	0.2755	0.491107
NC_026782	Z11	nad6	0.028	0.2955	0.0947547
NC_026782	PV8674201	nad6	0.1824	0.2507	0.727563
NC_026782	L35	nad6	0.0045	0.1123	0.0400712
NC_026782	L80	nad6	0.0165	0.0674	0.244807
NC_026782	L40	nad6	0.028	0.3254	0.0860479
NC_026782	NC_068513	nad6	0.1318	0.2337	0.563971
NC_026782	NC_085596	nad6	0.0218	0.3408	0.0639671
NC_026782	NC_037936	nad6	0.0241	0.1413	0.170559
NC_061293	L11	nad6	0.1375	0.355	0.387324
NC_061293	PP7784991	nad6	0.003	0.1054	0.028463
NC_061293	Z11	nad6	0.1386	0.4487	0.308892
NC_061293	PV8674201	nad6	0.051	0.2231	0.228597
NC_061293	L35	nad6	0.1338	0.3247	0.412073
NC_061293	L80	nad6	0.1447	0.2943	0.491675
NC_061293	L40	nad6	0.1386	0.4852	0.285655
NC_061293	NC_068513	nad6	0	0.0831	0
NC_061293	NC_085596	nad6	0.133	0.4069	0.326862
NC_061293	NC_037936	nad6	0.1447	0.339	0.426844
L11	PP7784991	nad6	0.1411	0.324	0.435494
L11	Z11	nad6	0.0281	0.3072	0.0914714
L11	PV8674201	nad6	0.1886	0.3604	0.523307
L11	L35	nad6	0.003	0.1524	0.019685
L11	L80	nad6	0.009	0.0722	0.124654
L11	L40	nad6	0.0281	0.3372	0.0833333
L11	NC_068513	nad6	0.1375	0.309	0.444984
L11	NC_085596	nad6	0.0158	0.3686	0.0428649
L11	NC_037936	nad6	0.0181	0.1401	0.129193
PP7784991	Z11	nad6	0.1422	0.4139	0.343561
PP7784991	PV8674201	nad6	0.0542	0.2367	0.228982
PP7784991	L35	nad6	0.1374	0.2949	0.465921
PP7784991	L80	nad6	0.1483	0.2382	0.622586
PP7784991	L40	nad6	0.1422	0.4487	0.316916
PP7784991	NC_068513	nad6	0.003	0.1054	0.028463
PP7784991	NC_085596	nad6	0.1365	0.4069	0.335463
PP7784991	NC_037936	nad6	0.1483	0.3237	0.45814
Z11	PV8674201	nad6	0.1931	0.4594	0.420331
Z11	L35	nad6	0.025	0.3379	0.0739864
Z11	L80	nad6	0.039	0.2712	0.143805
Z11	L40	nad6	0	0.0608	0
Z11	NC_068513	nad6	0.1386	0.3971	0.34903
Z11	NC_085596	nad6	0.012	0.2524	0.0475436
Z11	NC_037936	nad6	0.0374	0.3524	0.106129
PV8674201	L35	nad6	0.1847	0.3452	0.535052
PV8674201	L80	nad6	0.1962	0.2694	0.728285
PV8674201	L40	nad6	0.1931	0.478	0.403975
PV8674201	NC_068513	nad6	0.051	0.2231	0.228597
PV8674201	NC_085596	nad6	0.1908	0.489	0.390184
PV8674201	NC_037936	nad6	0.1963	0.3441	0.570474
L35	L80	nad6	0.0135	0.1345	0.100372
L35	L40	nad6	0.025	0.3535	0.0707214
L35	NC_068513	nad6	0.1338	0.2805	0.477005
L35	NC_085596	nad6	0.0188	0.3227	0.0582584
L35	NC_037936	nad6	0.0211	0.1768	0.119344
L80	L40	nad6	0.039	0.2998	0.130087
L80	NC_068513	nad6	0.1447	0.2519	0.574434
L80	NC_085596	nad6	0.0265	0.345	0.0768116
L80	NC_037936	nad6	0.0226	0.146	0.154795
L40	NC_068513	nad6	0.1386	0.4311	0.321503
L40	NC_085596	nad6	0.012	0.2661	0.0450958
L40	NC_037936	nad6	0.0374	0.3524	0.106129
NC_068513	NC_085596	nad6	0.133	0.358	0.371508
NC_068513	NC_037936	nad6	0.1447	0.3237	0.447019
NC_085596	NC_037936	nad6	0.025	0.4008	0.0623752
NC_027188	NC_037938	rps3	0.0289	0.1773	0.163001
NC_027188	NC_037937	rps3	0.0308	0.1322	0.23298
NC_027188	L01	rps3	0.0256	0.1264	0.202532
NC_027188	NC_026782	rps3	0.0276	0.0951	0.290221
NC_027188	NC_061293	rps3	0.0186	0.1007	0.184707
NC_027188	L11	rps3	0.025	0.1057	0.236518
NC_027188	PP7784991	rps3	0.036	0.1671	0.21544
NC_027188	Z11	rps3	0.0333	0.1213	0.274526
NC_027188	PV8674201	rps3	0.0229	0.082	0.279268
NC_027188	L35	rps3	0.0263	0.0788	0.333756
NC_027188	L80	rps3	0.0314	0.0951	0.330179
NC_027188	L40	rps3	0.0262	0.1128	0.23227
NC_027188	NC_068513	rps3	0.0409	0.1816	0.22522
NC_027188	NC_085596	rps3	0.0224	0.0899	0.249166
NC_027188	NC_037936	rps3	0.0256	0.1154	0.221837
NC_037938	NC_037937	rps3	0.0337	0.1908	0.176625
NC_037938	L01	rps3	0.0298	0.1846	0.16143
NC_037938	NC_026782	rps3	0.0266	0.1273	0.208955
NC_037938	NC_061293	rps3	0.0189	0.1568	0.120536
NC_037938	L11	rps3	0.0247	0.1589	0.155444
NC_037938	PP7784991	rps3	0.0357	0.1928	0.185166
NC_037938	Z11	rps3	0.035	0.1488	0.235215
NC_037938	PV8674201	rps3	0.0279	0.1684	0.165677
NC_037938	L35	rps3	0.0285	0.1248	0.228365
NC_037938	L80	rps3	0.0298	0.1659	0.179626
NC_037938	L40	rps3	0.033	0.1401	0.235546
NC_037938	NC_068513	rps3	0.0429	0.1967	0.218099
NC_037938	NC_085596	rps3	0.0253	0.1279	0.197811
NC_037938	NC_037936	rps3	0.0266	0.1699	0.156563
NC_037937	L01	rps3	0.0305	0.1275	0.239216
NC_037937	NC_026782	rps3	0.0311	0.0907	0.342889
NC_037937	NC_061293	rps3	0.0202	0.1102	0.183303
NC_037937	L11	rps3	0.0279	0.1267	0.220205
NC_037937	PP7784991	rps3	0.0384	0.1805	0.212742
NC_037937	Z11	rps3	0.0389	0.1138	0.341828
NC_037937	PV8674201	rps3	0.0277	0.0941	0.294368
NC_037937	L35	rps3	0.0298	0.0855	0.348538
NC_037937	L80	rps3	0.0364	0.1245	0.292369
NC_037937	L40	rps3	0.0363	0.1026	0.353801
NC_037937	NC_068513	rps3	0.0469	0.1842	0.254615
NC_037937	NC_085596	rps3	0.0298	0.0801	0.372035
NC_037937	NC_037936	rps3	0.0125	0.0249	0.502008
L01	NC_026782	rps3	0.0196	0.069	0.284058
L01	NC_061293	rps3	0.0151	0.0717	0.2106
L01	L11	rps3	0.0228	0.1096	0.208029
L01	PP7784991	rps3	0.0318	0.1502	0.211718
L01	Z11	rps3	0.0337	0.1138	0.296134
L01	PV8674201	rps3	0.0219	0.0913	0.239869
L01	L35	rps3	0.0266	0.0665	0.4
L01	L80	rps3	0.0292	0.1102	0.264973
L01	L40	rps3	0.0291	0.0942	0.308917
L01	NC_068513	rps3	0.0429	0.1597	0.268629
L01	NC_085596	rps3	0.0253	0.0666	0.37988
L01	NC_037936	rps3	0.0253	0.1108	0.228339
NC_026782	NC_061293	rps3	0.0145	0.0689	0.21045
NC_026782	L11	rps3	0.0221	0.0632	0.349684
NC_026782	PP7784991	rps3	0.0312	0.1181	0.264183
NC_026782	Z11	rps3	0.033	0.0775	0.425806
NC_026782	PV8674201	rps3	0.0238	0.0669	0.355755
NC_026782	L35	rps3	0.0253	0.0299	0.846154
NC_026782	L80	rps3	0.0286	0.0797	0.358846
NC_026782	L40	rps3	0.0279	0.0614	0.454397
NC_026782	NC_068513	rps3	0.0416	0.13	0.32
NC_026782	NC_085596	rps3	0.024	0.0351	0.683761
NC_026782	NC_037936	rps3	0.0259	0.0747	0.34672
NC_061293	L11	rps3	0.01	0.1039	0.0962464
NC_061293	PP7784991	rps3	0.0202	0.156	0.129487
NC_061293	Z11	rps3	0.0234	0.0912	0.256579
NC_061293	PV8674201	rps3	0.0143	0.0804	0.177861
NC_061293	L35	rps3	0.0138	0.0454	0.303965
NC_061293	L80	rps3	0.0189	0.0879	0.215017
NC_061293	L40	rps3	0.0189	0.0721	0.262136
NC_061293	NC_068513	rps3	0.0292	0.1446	0.201936
NC_061293	NC_085596	rps3	0.0125	0.0454	0.27533
NC_061293	NC_037936	rps3	0.0151	0.0939	0.160809
L11	PP7784991	rps3	0.0293	0.1375	0.213091
L11	Z11	rps3	0.0311	0.0962	0.323285
L11	PV8674201	rps3	0.0215	0.0926	0.232181
L11	L35	rps3	0.0215	0.0608	0.353618
L11	L80	rps3	0.0241	0.0712	0.338483
L11	L40	rps3	0.0253	0.0826	0.306295
L11	NC_068513	rps3	0.0358	0.1556	0.230077
L11	NC_085596	rps3	0.0202	0.0661	0.305598
L11	NC_037936	rps3	0.0228	0.1101	0.207084
PP7784991	Z11	rps3	0.0357	0.1217	0.293344
PP7784991	PV8674201	rps3	0.026	0.1407	0.18479
PP7784991	L35	rps3	0.0325	0.1185	0.274262
PP7784991	L80	rps3	0.0351	0.1181	0.297206
PP7784991	L40	rps3	0.0324	0.1247	0.259824
PP7784991	NC_068513	rps3	0.0503	0.1558	0.32285
PP7784991	NC_085596	rps3	0.0312	0.1129	0.276351
PP7784991	NC_037936	rps3	0.0331	0.1629	0.203192
Z11	PV8674201	rps3	0.0303	0.0891	0.340067
Z11	L35	rps3	0.0233	0.0535	0.435514
Z11	L80	rps3	0.0246	0.0747	0.329317
Z11	L40	rps3	0.0119	0.0328	0.362805
Z11	NC_068513	rps3	0.0515	0.1396	0.368911
Z11	NC_085596	rps3	0.0233	0.0483	0.482402
Z11	NC_037936	rps3	0.0369	0.1001	0.368631
PV8674201	L35	rps3	0.0258	0.0539	0.478664
PV8674201	L80	rps3	0.0284	0.0858	0.331002
PV8674201	L40	rps3	0.0257	0.0755	0.340397
PV8674201	NC_068513	rps3	0.0381	0.1452	0.262397
PV8674201	NC_085596	rps3	0.0245	0.0487	0.50308
PV8674201	NC_037936	rps3	0.0225	0.0781	0.288092
L35	L80	rps3	0.0138	0.0558	0.247312
L35	L40	rps3	0.0189	0.0405	0.466667
L35	NC_068513	rps3	0.0396	0.1217	0.32539
L35	NC_085596	rps3	0.0113	0.0149	0.758389
L35	NC_037936	rps3	0.0246	0.0695	0.353957
L80	L40	rps3	0.0189	0.0721	0.262136
L80	NC_068513	rps3	0.0449	0.1271	0.353265
L80	NC_085596	rps3	0.0215	0.0559	0.384615
L80	NC_037936	rps3	0.0324	0.1079	0.300278
L40	NC_068513	rps3	0.0442	0.1252	0.353035
L40	NC_085596	rps3	0.0163	0.0353	0.461756
L40	NC_037936	rps3	0.0311	0.0862	0.360789
NC_068513	NC_085596	rps3	0.0383	0.1161	0.329888
NC_068513	NC_037936	rps3	0.0409	0.1635	0.250153
NC_085596	NC_037936	rps3	0.0208	0.0642	0.323988

## Sheet: TableS8
Table S8 Characterization of the 30 mitogenome-haplotypes in G. lingzhi based on intron presence/absence profiles.
Mitogenome-Haplotype	cobP429	cox1P212	cox1P240	cox1P276	cox1P709	cox1P731	cox1P867	cox1P894	cox1S926	cox1P1057	cox1P1305	cox2P228	cox3P640	nad4P626	nad5P324	nad5P426	rnLP1767	rnLP2491	rnLP2831	rnSP879
MtHap-GL01	-	-	-	-	-	+	-	+	-	+	+	+	-	-	-	+	-	+	-	-
MtHap-GL02	-	-	-	-	-	+	-	+	-	+	+	+	-	-	+	+	+	+	-	+
MtHap-GL03	-	-	+	-	-	+	-	+	-	+	+	+	-	-	-	+	-	+	-	-
MtHap-GL04	-	-	+	-	-	+	-	+	-	+	+	+	-	+	-	+	-	+	-	+
MtHap-GL05	-	-	+	-	-	+	-	+	-	+	+	+	+	-	+	+	-	+	-	+
MtHap-GL06	-	+	-	+	+	-	+	-	-	-	+	+	-	+	-	+	-	-	-	-
MtHap-GL07	-	+	-	+	+	-	+	-	-	-	+	+	-	+	-	+	-	-	+	+
MtHap-GL08	-	+	-	+	+	-	+	-	-	-	+	+	-	+	-	+	+	-	-	+
MtHap-GL09	-	+	-	+	+	-	+	-	-	-	+	+	-	+	+	+	-	-	-	+
MtHap-GL10	-	+	-	+	+	-	+	-	-	-	+	+	-	+	+	+	-	-	+	+
MtHap-GL11	-	+	-	+	+	-	+	-	-	-	+	+	-	+	+	+	+	-	-	+
MtHap-GL12	-	+	-	+	+	-	+	-	-	-	+	+	+	+	-	+	-	-	-	-
MtHap-GL13	-	+	-	+	+	-	+	-	-	-	+	+	+	+	+	+	-	-	+	-
MtHap-GL14	-	+	-	+	+	-	+	-	+	-	+	+	-	+	-	+	-	-	-	-
MtHap-GL15	-	+	-	+	+	-	+	-	+	-	+	+	-	+	+	+	-	-	-	+
MtHap-GL16	-	+	-	+	+	-	+	-	+	-	+	+	+	+	+	+	-	-	-	+
MtHap-GL17	-	+	-	+	+	-	+	-	+	-	+	+	+	+	+	+	+	-	-	+
MtHap-GL18	-	+	-	+	+	-	+	-	+	-	+	+	+	+	+	+	+	-	+	+
MtHap-GL19	-	+	+	-	-	+	-	+	-	+	+	+	-	+	-	+	+	+	-	-
MtHap-GL20	-	+	+	-	-	+	-	+	-	+	+	+	-	+	+	+	-	-	+	+
MtHap-GL21	-	+	+	-	-	+	-	+	-	+	+	+	-	+	+	+	-	+	-	+
MtHap-GL22	-	+	+	-	-	+	-	+	-	+	+	+	+	+	-	+	-	-	-	-
MtHap-GL23	-	+	+	+	-	+	-	+	-	+	+	+	+	-	+	+	+	+	-	+
MtHap-GL24	-	+	+	+	+	-	+	-	-	-	+	+	+	+	+	+	+	-	-	+
MtHap-GL25	-	+	+	+	+	-	+	-	+	-	+	+	+	+	+	+	-	-	-	+
MtHap-GL26	-	+	+	+	+	-	+	-	+	-	+	+	+	+	+	+	+	-	-	+
MtHap-GL27	-	+	+	+	+	-	+	-	+	-	+	+	+	+	+	+	+	-	+	+
MtHap-GL28	+	+	-	+	+	-	+	-	-	-	+	+	+	+	+	+	+	-	-	+
MtHap-GL29	+	+	+	+	+	-	+	-	+	-	+	+	+	+	+	+	+	-	-	+
MtHap-GL30	+	+	+	+	+	-	+	-	+	-	+	+	+	+	+	+	+	-	+	+
Note. "+" means intron presence, "-" means intron absence.
